# Supplementary material for: Methyl 2-[2-(2,6-dichloro-4-nitro­anilino)-3,5-dinitro­phen­yl]acetate
Source: Acta Crystallogr Sect E Struct Rep Online. 2011 Mar 5;67(Pt 4):o791–2. doi: 10.1107/S1600536811007720 (PMC3100048; doi:10.1107/S1600536811007720)
Supplement: Supplementary file 1 [file e-67-0o791-sup1.cif]

##############################################################################
###                                                                        ###
###        Electronic paper (Acta Crystallographica Section E)             ###
###                                                                        ###
##############################################################################
#                                                                            #
# This CIF contains the data in a paper accepted for publication in Acta     #
# Crystallographica Section E. It conforms to the requirements of Notes      #
# for Authors for Section E, and has been peer reviewed under the auspices   #
# of the IUCr Commission on Journals.                                        #
#                                                                            #
# Full details of the Crystallographic Information File format               #
# are given in the paper "The Crystallographic Information File (CIF):       #
# a New Standard Archive File for Crystallography" by S. R. Hall, F. H.      #
# Allen and I. D. Brown [Acta Cryst. (1991), A47, 655-685].                  #
#                                                                            #
# The current version of the core CIF dictionary is obtainable from          #
# ftp://ftp.iucr.org/pub/cif_core.dic. The current version number is 2.4.    #
#                                                                            #
# Software is freely available for graphical display of the structure(s) in  #
# this CIF.  For information consult the CIF home page http://www.iucr.org/  #
# cif/home.html                                                              #
#                                                                            #
# This file may be used for bona fide research purposes within the           #
# scientific community so long as proper attribution is given to the journal # 
# article from which it was obtained.                                        #
#                                                                            #
##############################################################################
                                             
data_global
_audit_creation_method     ?
_journal_date_recd_electronic     2011-02-20
_journal_date_accepted     2011-03-01
_journal_name_full     'Acta Crystallographica, Section E'
_journal_year     2011
_journal_volume     67
_journal_issue      4
_journal_page_first     o791
_journal_page_last     o792
_journal_paper_category     QO
_journal_coeditor_code     DN2660
_publ_contact_author
;
Muhammad Nawaz Tahir
University of Sargodha
Department of Physics
Sargodha
Pakistan
;
_publ_contact_author_email     'dmntahir_uos@yahoo.com'
_publ_contact_author_fax     '0092 48 92 30 124'
_publ_contact_author_phone     '0092 48 92 30 914'
_publ_section_title
;
Methyl 2-[2-(2,6-dichloro-4-nitroanilino)-3,5-dinitrophenyl]acetate
;
loop_
    _publ_author_name
    _publ_author_address
    'Muhammad Ilyas Tariq'
;
Department of Chemistry
University of Sargodha
Sargodha
Pakistan
;
    'Muhammad Jameel'
;
Department of Chemistry
University of Sargodha
Sargodha
Pakistan
;
    'Tahir, M. Nawaz'
;
Department of Physics
University of Sargodha
Sargodha
Pakistan
;
    'Toqir Ali'
;
Department of Chemistry
University of Sargodha
Sargodha
Pakistan
;
    'Muhammad Rizwan'
;
Department of Chemistry
University of Sargodha
Sargodha
Pakistan
;
data_I
_audit_creation_method     SHELXL-97
_chemical_name_systematic
;
Methyl 2-[2-(2,6-dichloro-4-nitroanilino)-3,5-dinitrophenyl]acetate
;
_chemical_name_common     ?
_chemical_formula_moiety     'C15 H10 Cl2 N4 O8'
_chemical_formula_sum     'C15 H10 Cl2 N4 O8'
_chemical_formula_iupac     'C15 H10 Cl2 N4 O8'
_chemical_formula_weight     445.17
_symmetry_cell_setting     monoclinic
_symmetry_space_group_name_H-M     'P 21/n'
_symmetry_space_group_name_Hall     '-P 2yn'
loop_
    _symmetry_equiv_pos_site_id
    _symmetry_equiv_pos_as_xyz
    1 x,y,z
    2 1/2-x,1/2+y,1/2-z
    3 -x,-y,-z
    4 1/2+x,1/2-y,1/2+z
_cell_length_a     8.9527(5)
_cell_length_b     9.5121(5)
_cell_length_c     20.8970(10)
_cell_angle_alpha     90
_cell_angle_beta     94.5430(10)
_cell_angle_gamma     90
_cell_volume     1773.98(16)
_cell_formula_units_Z     4
_cell_measurement_reflns_used     2621
_cell_measurement_theta_min     2.35
_cell_measurement_theta_max     25.24
_cell_measurement_temperature     296(2)
_exptl_crystal_description     prism
_exptl_crystal_colour     yellow
_exptl_crystal_size_max     0.30
_exptl_crystal_size_mid     0.22
_exptl_crystal_size_min     0.20
_exptl_crystal_density_diffrn     1.667
_exptl_crystal_density_meas     ?
_exptl_crystal_density_method     'not measured'
_exptl_crystal_F_000     904
_exptl_absorpt_coefficient_mu     0.422
_exptl_absorpt_correction_type     multi-scan
_exptl_absorpt_process_details     '(SADABS; Bruker, 2005)'
_exptl_absorpt_correction_T_min     0.897
_exptl_absorpt_correction_T_max     0.922
_exptl_special_details
;
;
_diffrn_ambient_temperature     296(2)
_diffrn_radiation_type     MoK\a
_diffrn_radiation_wavelength     0.71073
_diffrn_radiation_source     'fine-focus sealed tube'
_diffrn_radiation_monochromator     graphite
_diffrn_measurement_device_type     'Bruker Kappa APEXII CCD'
_diffrn_measurement_method     \w
_diffrn_detector_area_resol_mean     8.10
_diffrn_reflns_number     12379
_diffrn_reflns_av_R_equivalents     0.0243
_diffrn_reflns_av_sigmaI/netI     0.0258
_diffrn_reflns_theta_min     2.35
_diffrn_reflns_theta_max     25.24
_diffrn_reflns_theta_full     25.24
_diffrn_measured_fraction_theta_max     0.999
_diffrn_measured_fraction_theta_full     0.999
_diffrn_reflns_limit_h_min     -10
_diffrn_reflns_limit_h_max     6
_diffrn_reflns_limit_k_min     -11
_diffrn_reflns_limit_k_max     10
_diffrn_reflns_limit_l_min     -22
_diffrn_reflns_limit_l_max     25
_diffrn_standards_number     0
_diffrn_standards_interval_count     ?
_diffrn_standards_interval_time     ?
_diffrn_standards_decay_%     ?
_refine_special_details
;
Refinement of <i>F</i>^2^ against ALL reflections. The weighted <i>R</i>-factor
<i>wR</i> and goodness of fit <i>S</i> are based on <i>F</i>^2^, conventional
<i>R</i>-factors <i>R</i> are based on <i>F</i>, with <i>F</i> set to zero for
negative <i>F</i>^2^. The threshold expression of <i>F</i>^2^ >
\s(<i>F</i>^2^) is used only for calculating <i>R</i>-factors(gt) <i>etc</i>.
and is not relevant to the choice of reflections for refinement.
<i>R</i>-factors based on <i>F</i>^2^ are statistically about twice as large
as those based on <i>F</i>, and <i>R</i>- factors based on ALL data will be
even larger.
;
_reflns_number_total     3203
_reflns_number_gt     2621
_reflns_threshold_expression     I>2\s(I)
_refine_ls_structure_factor_coef     Fsqd
_refine_ls_matrix_type     full
_refine_ls_R_factor_all     0.0440
_refine_ls_R_factor_gt     0.0337
_refine_ls_wR_factor_gt     0.0818
_refine_ls_wR_factor_ref     0.0872
_refine_ls_goodness_of_fit_ref     1.045
_refine_ls_restrained_S_all     1.045
_refine_ls_number_reflns     3203
_refine_ls_number_parameters     263
_refine_ls_number_restraints     0
_refine_ls_hydrogen_treatment     constr
_refine_ls_weighting_scheme     calc
_refine_ls_weighting_details
         'calc w=1/[\s^2^(Fo^2^)+(0.0389P)^2^+0.6501P] where P=(Fo^2^+2Fc^2^)/3'
_atom_sites_solution_hydrogens     geom
_atom_sites_solution_primary     direct
_atom_sites_solution_secondary     difmap
_refine_ls_shift/su_max     0.001
_refine_ls_shift/su_mean     0.000
_refine_diff_density_max     0.198
_refine_diff_density_min     -0.210
loop_
    _atom_type_symbol
    _atom_type_description
    _atom_type_scat_dispersion_real
    _atom_type_scat_dispersion_imag
    _atom_type_scat_source
    'C' 'C' 0.0033 0.0016
                         'International Tables Vol C Tables 4.2.6.8 and 6.1.1.4'
    'H' 'H' 0.0000 0.0000
                         'International Tables Vol C Tables 4.2.6.8 and 6.1.1.4'
    'N' 'N' 0.0061 0.0033
                         'International Tables Vol C Tables 4.2.6.8 and 6.1.1.4'
    'O' 'O' 0.0106 0.0060
                         'International Tables Vol C Tables 4.2.6.8 and 6.1.1.4'
    'Cl' 'Cl' 0.1484 0.1585
                         'International Tables Vol C Tables 4.2.6.8 and 6.1.1.4'
_computing_data_collection     'APEX2 (Bruker, 2009)'
_computing_cell_refinement     'SAINT (Bruker, 2009)'
_computing_data_reduction     'SAINT (Bruker, 2009)'
_computing_structure_solution     'SHELXS97 (Sheldrick, 2008)'
_computing_structure_refinement     'SHELXL97 (Sheldrick, 2008)'
_computing_molecular_graphics
                  'ORTEP-3 for Windows (Farrugia, 1997) and PLATON (Spek, 2009)'
_computing_publication_material
                                'WinGX (Farrugia, 1999) and PLATON (Spek, 2009)'
loop_
    _atom_site_type_symbol
    _atom_site_label
    _atom_site_fract_x
    _atom_site_fract_y
    _atom_site_fract_z
    _atom_site_U_iso_or_equiv
    _atom_site_thermal_displace_type
    _atom_site_calc_flag
    _atom_site_refinement_flags
    _atom_site_occupancy
    Cl Cl1 1.08890(6) 0.09167(6) 0.11740(2) 0.0457(2) Uani . . 1.000
    Cl Cl2 0.70818(6) 0.50170(6) 0.02516(3) 0.0510(2) Uani . . 1.000
    O O1 0.98208(16) 0.41699(17) 0.33608(6) 0.0511(5) Uani . . 1.000
    O O2 0.95143(18) 0.24847(18) 0.26208(7) 0.0584(6) Uani . . 1.000
    O O3 0.26958(18) 0.4702(2) 0.25979(8) 0.0771(7) Uani . . 1.000
    O O4 0.17334(16) 0.40470(18) 0.16740(8) 0.0596(6) Uani . . 1.000
    O O5 0.4754(2) 0.1723(2) 0.02287(9) 0.0864(8) Uani . . 1.000
    O O6 0.68940(18) 0.09329(18) 0.06051(8) 0.0640(6) Uani . . 1.000
    O O7 1.1745(2) 0.1899(2) -0.12328(8) 0.0830(8) Uani . . 1.000
    O O8 0.9727(2) 0.2898(2) -0.16374(8) 0.0793(7) Uani . . 1.000
    N N1 0.28053(19) 0.4219(2) 0.20692(8) 0.0464(6) Uani . . 1.000
    N N2 0.5835(2) 0.1715(2) 0.06248(8) 0.0493(6) Uani . . 1.000
    N N3 0.85497(16) 0.30502(18) 0.12926(7) 0.0364(5) Uani . . 1.000
    N N4 1.0551(3) 0.2455(2) -0.11838(9) 0.0558(7) Uani . . 1.000
    C C1 1.0795(3) 0.3245(3) 0.37513(11) 0.0741(10) Uani . . 1.000
    C C2 0.9253(2) 0.3648(2) 0.28064(9) 0.0394(6) Uani . . 1.000
    C C3 0.8298(2) 0.4690(2) 0.24288(9) 0.0386(6) Uani . . 1.000
    C C4 0.6961(2) 0.4044(2) 0.20505(8) 0.0324(6) Uani . . 1.000
    C C5 0.5548(2) 0.4308(2) 0.22451(8) 0.0359(6) Uani . . 1.000
    C C6 0.4294(2) 0.3837(2) 0.18818(9) 0.0370(6) Uani . . 1.000
    C C7 0.4395(2) 0.3036(2) 0.13420(9) 0.0390(6) Uani . . 1.000
    C C8 0.5803(2) 0.2706(2) 0.11649(8) 0.0355(6) Uani . . 1.000
    C C9 0.7113(2) 0.3240(2) 0.14891(8) 0.0323(6) Uani . . 1.000
    C C10 0.89884(18) 0.29106(19) 0.06728(8) 0.0311(6) Uani . . 1.000
    C C11 1.0138(2) 0.1965(2) 0.05521(8) 0.0335(6) Uani . . 1.000
    C C12 1.0680(2) 0.1815(2) -0.00449(9) 0.0390(6) Uani . . 1.000
    C C13 1.0017(2) 0.2607(2) -0.05380(9) 0.0401(6) Uani . . 1.000
    C C14 0.8891(2) 0.3552(2) -0.04567(9) 0.0405(6) Uani . . 1.000
    C C15 0.8406(2) 0.3721(2) 0.01525(9) 0.0349(6) Uani . . 1.000
    H H1A 1.16058 0.29428 0.35099 0.1113 Uiso . . 1.000
    H H1B 1.02377 0.24412 0.38749 0.1113 Uiso . . 1.000
    H H1C 1.11902 0.37378 0.41285 0.1113 Uiso . . 1.000
    H H3 0.92590 0.30151 0.15948 0.0437 Uiso . . 1.000
    H H3A 0.89071 0.51725 0.21342 0.0463 Uiso . . 1.000
    H H3B 0.79442 0.53856 0.27206 0.0463 Uiso . . 1.000
    H H5 0.54429 0.48046 0.26222 0.0431 Uiso . . 1.000
    H H7 0.35387 0.27246 0.11024 0.0468 Uiso . . 1.000
    H H12 1.14625 0.12025 -0.01101 0.0467 Uiso . . 1.000
    H H14 0.84630 0.40681 -0.08021 0.0486 Uiso . . 1.000
loop_
    _atom_site_aniso_label
    _atom_site_aniso_U_11
    _atom_site_aniso_U_22
    _atom_site_aniso_U_33
    _atom_site_aniso_U_12
    _atom_site_aniso_U_13
    _atom_site_aniso_U_23
    Cl1 0.0452(3) 0.0477(3) 0.0442(3) 0.0062(2) 0.0037(2) 0.0042(2)
    Cl2 0.0435(3) 0.0509(3) 0.0595(3) 0.0093(3) 0.0095(2) 0.0098(3)
    O1 0.0441(8) 0.0722(11) 0.0363(7) 0.0005(8) -0.0018(6) -0.0081(7)
    O2 0.0741(11) 0.0503(10) 0.0485(8) 0.0103(9) -0.0089(8) -0.0039(8)
    O3 0.0464(9) 0.1287(17) 0.0585(10) 0.0024(10) 0.0180(8) -0.0339(11)
    O4 0.0325(8) 0.0785(12) 0.0673(10) 0.0005(8) 0.0002(8) -0.0077(9)
    O5 0.0771(13) 0.1165(18) 0.0626(11) 0.0001(12) -0.0136(10) -0.0434(11)
    O6 0.0528(10) 0.0583(11) 0.0839(12) -0.0101(9) 0.0249(9) -0.0285(9)
    O7 0.0786(13) 0.1118(17) 0.0639(11) 0.0109(12) 0.0382(10) -0.0111(11)
    O8 0.1126(15) 0.0877(14) 0.0393(9) 0.0031(12) 0.0171(10) 0.0061(9)
    N1 0.0326(9) 0.0602(12) 0.0473(10) -0.0025(9) 0.0089(8) -0.0034(9)
    N2 0.0468(11) 0.0589(12) 0.0435(10) -0.0166(10) 0.0120(9) -0.0141(9)
    N3 0.0262(8) 0.0550(11) 0.0281(7) 0.0000(8) 0.0027(6) -0.0051(7)
    N4 0.0721(14) 0.0566(12) 0.0411(10) -0.0122(11) 0.0205(10) -0.0053(9)
    C1 0.0701(17) 0.106(2) 0.0435(12) 0.0062(16) -0.0119(12) 0.0126(14)
    C2 0.0332(10) 0.0520(14) 0.0332(9) -0.0056(10) 0.0042(8) -0.0031(9)
    C3 0.0344(10) 0.0408(12) 0.0402(10) -0.0034(9) 0.0005(8) -0.0073(9)
    C4 0.0311(9) 0.0352(11) 0.0307(9) -0.0019(8) 0.0019(7) 0.0002(8)
    C5 0.0366(10) 0.0416(12) 0.0301(9) -0.0008(9) 0.0058(8) -0.0036(8)
    C6 0.0296(10) 0.0465(12) 0.0360(9) -0.0010(9) 0.0088(8) 0.0014(9)
    C7 0.0296(10) 0.0503(13) 0.0369(10) -0.0091(9) 0.0024(8) -0.0027(9)
    C8 0.0365(10) 0.0392(11) 0.0312(9) -0.0067(9) 0.0056(8) -0.0054(8)
    C9 0.0302(9) 0.0364(11) 0.0307(9) -0.0017(8) 0.0057(7) 0.0017(8)
    C10 0.0251(9) 0.0366(11) 0.0318(9) -0.0075(8) 0.0038(7) -0.0047(8)
    C11 0.0308(9) 0.0350(11) 0.0347(9) -0.0049(8) 0.0031(8) -0.0017(8)
    C12 0.0364(10) 0.0391(12) 0.0428(10) -0.0043(9) 0.0121(8) -0.0066(9)
    C13 0.0447(11) 0.0428(12) 0.0343(10) -0.0128(10) 0.0127(9) -0.0050(9)
    C14 0.0434(11) 0.0449(12) 0.0330(9) -0.0114(10) 0.0015(8) 0.0038(9)
    C15 0.0293(9) 0.0364(11) 0.0391(10) -0.0059(8) 0.0032(8) -0.0012(8)
_geom_special_details
;
Bond distances, angles <i>etc</i>. have been calculated using the rounded
fractional coordinates. All su's are estimated from the variances of the
(full) variance-covariance matrix. The cell e.s.d.'s are taken into account in
the estimation of distances, angles and torsion angles
;
loop_
    _geom_bond_atom_site_label_1
    _geom_bond_atom_site_label_2
    _geom_bond_site_symmetry_1
    _geom_bond_site_symmetry_2
    _geom_bond_distance
    _geom_bond_publ_flag
    Cl1 C11 . . 1.7312(18) no
    Cl2 C15 . . 1.7341(19) no
    O1 C1 . . 1.445(3) no
    O1 C2 . . 1.324(2) no
    O2 C2 . . 1.202(3) no
    O3 N1 . . 1.208(2) no
    O4 N1 . . 1.226(2) no
    O5 N2 . . 1.223(3) no
    O6 N2 . . 1.208(2) no
    O7 N4 . . 1.204(3) no
    O8 N4 . . 1.229(3) no
    N1 C6 . . 1.464(2) no
    N2 C8 . . 1.473(3) no
    N3 C9 . . 1.393(2) no
    N3 C10 . . 1.389(2) no
    N4 C13 . . 1.474(3) no
    N3 H3 . . 0.8600 no
    C2 C3 . . 1.493(3) no
    C3 C4 . . 1.512(3) no
    C4 C5 . . 1.382(3) no
    C4 C9 . . 1.416(2) no
    C5 C6 . . 1.379(3) no
    C6 C7 . . 1.370(3) no
    C7 C8 . . 1.378(3) no
    C8 C9 . . 1.402(3) no
    C10 C15 . . 1.399(3) no
    C10 C11 . . 1.405(3) no
    C11 C12 . . 1.381(3) no
    C12 C13 . . 1.373(3) no
    C13 C14 . . 1.371(3) no
    C14 C15 . . 1.387(3) no
    C1 H1A . . 0.9600 no
    C1 H1B . . 0.9600 no
    C1 H1C . . 0.9600 no
    C3 H3A . . 0.9700 no
    C3 H3B . . 0.9700 no
    C5 H5 . . 0.9300 no
    C7 H7 . . 0.9300 no
    C12 H12 . . 0.9300 no
    C14 H14 . . 0.9300 no
loop_
    _geom_contact_atom_site_label_1
    _geom_contact_atom_site_label_2
    _geom_contact_distance
    _geom_contact_site_symmetry_1
    _geom_contact_site_symmetry_2
    _geom_contact_publ_flag
    Cl1 O4 3.2255(18) . 1_655 no
    Cl1 N3 2.9408(17) . . no
    Cl1 N4 3.457(2) . 3_755 no
    Cl1 O3 3.0019(18) . 2_645 no
    Cl2 C8 3.1830(19) . . no
    Cl2 N3 3.0833(17) . . no
    Cl2 C9 3.0877(19) . . no
    Cl2 N2 3.443(2) . . no
    Cl2 C13 3.4592(19) . 3_765 no
    Cl1 H3 2.6600 . . no
    Cl1 H7 2.9400 . 1_655 no
    Cl1 H5 3.0600 . 2_645 no
    O1 O3 3.174(2) . 1_655 no
    O1 O6 3.219(2) . 2_655 no
    O1 O7 3.116(2) . 4_455 no
    O2 N3 2.891(2) . . no
    O2 C9 3.150(2) . . no
    O2 C5 3.036(3) . 2_645 no
    O3 Cl1 3.0019(18) . 2_655 no
    O3 O1 3.174(2) . 1_455 no
    O3 C2 3.303(2) . 1_455 no
    O3 C1 3.358(3) . 1_455 no
    O4 Cl1 3.2255(18) . 1_455 no
    O4 O8 3.185(3) . 3_665 no
    O4 C11 3.306(2) . 1_455 no
    O4 C10 3.282(2) . 1_455 no
    O4 N3 3.049(2) . 1_455 no
    O4 C2 3.392(2) . 1_455 no
    O5 C1 3.295(3) . 4_454 no
    O6 C10 2.652(2) . . no
    O6 N3 2.825(2) . . no
    O6 O1 3.219(2) . 2_645 no
    O6 C11 3.076(2) . . no
    O6 C15 3.157(3) . . no
    O6 O7 3.195(3) . 3_755 no
    O7 O1 3.116(2) . 4_554 no
    O7 C2 3.171(3) . 4_554 no
    O7 O6 3.195(3) . 3_755 no
    O8 C5 3.266(3) . 4_554 no
    O8 C3 3.404(3) . 3_765 no
    O8 O4 3.185(3) . 3_665 no
    O2 H1B 2.6500 . . no
    O2 H1A 2.5700 . . no
    O2 H5 2.6000 . 2_645 no
    O2 H3 2.2000 . . no
    O3 H5 2.4600 . . no
    O3 H1A 2.7700 . 1_455 no
    O4 H7 2.4300 . . no
    O4 H14 2.5500 . 3_665 no
    O4 H3 2.4200 . 1_455 no
    O5 H1C 2.7600 . 4_454 no
    O5 H7 2.4000 . . no
    O6 H12 2.7600 . 3_755 no
    O7 H12 2.4700 . . no
    O8 H14 2.4200 . . no
    O8 H3A 2.4800 . 3_765 no
    N2 Cl2 3.443(2) . . no
    N2 N3 2.988(2) . . no
    N2 C10 3.038(2) . . no
    N2 C15 3.205(3) . . no
    N3 Cl1 2.9408(17) . . no
    N3 Cl2 3.0833(17) . . no
    N3 O2 2.891(2) . . no
    N3 O4 3.049(2) . 1_655 no
    N3 O6 2.825(2) . . no
    N3 N2 2.988(2) . . no
    N3 C2 3.227(2) . . no
    N4 Cl1 3.457(2) . 3_755 no
    N3 H3A 2.6800 . . no
    C1 O3 3.358(3) . 1_655 no
    C1 O5 3.295(3) . 4_555 no
    C1 C14 3.552(3) . 4_555 no
    C2 O3 3.303(2) . 1_655 no
    C2 O4 3.392(2) . 1_655 no
    C2 N3 3.227(2) . . no
    C2 O7 3.171(3) . 4_455 no
    C3 O8 3.404(3) . 3_765 no
    C5 O8 3.266(3) . 4_455 no
    C5 O2 3.036(3) . 2_655 no
    C8 C15 3.409(3) . . no
    C8 Cl2 3.1830(19) . . no
    C9 O2 3.150(2) . . no
    C9 Cl2 3.0877(19) . . no
    C10 O4 3.282(2) . 1_655 no
    C10 N2 3.038(2) . . no
    C10 O6 2.652(2) . . no
    C11 O6 3.076(2) . . no
    C11 O4 3.306(2) . 1_655 no
    C13 Cl2 3.4592(19) . 3_765 no
    C14 C1 3.552(3) . 4_454 no
    C14 C15 3.570(3) . 3_765 no
    C15 O6 3.157(3) . . no
    C15 C8 3.409(3) . . no
    C15 C14 3.570(3) . 3_765 no
    C15 N2 3.205(3) . . no
    C2 H3 2.6000 . . no
    C3 H3 2.5600 . . no
    H1A O2 2.5700 . . no
    H1A O3 2.7700 . 1_655 no
    H1B O2 2.6500 . . no
    H1C O5 2.7600 . 4_555 no
    H3 Cl1 2.6600 . . no
    H3 O2 2.2000 . . no
    H3 O4 2.4200 . 1_655 no
    H3 C2 2.6000 . . no
    H3 C3 2.5600 . . no
    H3 H3A 2.3700 . . no
    H3A N3 2.6800 . . no
    H3A H3 2.3700 . . no
    H3A O8 2.4800 . 3_765 no
    H3B H5 2.3000 . . no
    H5 O3 2.4600 . . no
    H5 H3B 2.3000 . . no
    H5 Cl1 3.0600 . 2_655 no
    H5 O2 2.6000 . 2_655 no
    H7 Cl1 2.9400 . 1_455 no
    H7 O4 2.4300 . . no
    H7 O5 2.4000 . . no
    H12 O7 2.4700 . . no
    H12 O6 2.7600 . 3_755 no
    H14 O8 2.4200 . . no
    H14 O4 2.5500 . 3_665 no
loop_
    _geom_angle_atom_site_label_1
    _geom_angle_atom_site_label_2
    _geom_angle_atom_site_label_3
    _geom_angle_site_symmetry_1
    _geom_angle_site_symmetry_2
    _geom_angle_site_symmetry_3
    _geom_angle
    _geom_angle_publ_flag
    C1 O1 C2 . . . 116.01(17) no
    O3 N1 O4 . . . 123.43(18) no
    O3 N1 C6 . . . 118.72(17) no
    O4 N1 C6 . . . 117.84(16) no
    O5 N2 O6 . . . 124.19(19) no
    O5 N2 C8 . . . 116.90(18) no
    O6 N2 C8 . . . 118.89(17) no
    C9 N3 C10 . . . 128.55(14) no
    O7 N4 O8 . . . 124.6(2) no
    O7 N4 C13 . . . 118.38(19) no
    O8 N4 C13 . . . 117.0(2) no
    C9 N3 H3 . . . 116.00 no
    C10 N3 H3 . . . 116.00 no
    O1 C2 O2 . . . 123.82(18) no
    O2 C2 C3 . . . 123.97(17) no
    O1 C2 C3 . . . 112.18(16) no
    C2 C3 C4 . . . 113.77(16) no
    C3 C4 C9 . . . 121.92(16) no
    C5 C4 C9 . . . 119.48(16) no
    C3 C4 C5 . . . 118.53(16) no
    C4 C5 C6 . . . 120.21(16) no
    N1 C6 C7 . . . 118.62(16) no
    N1 C6 C5 . . . 119.38(16) no
    C5 C6 C7 . . . 122.00(17) no
    C6 C7 C8 . . . 117.99(17) no
    N2 C8 C9 . . . 122.40(16) no
    N2 C8 C7 . . . 115.18(16) no
    C7 C8 C9 . . . 122.39(17) no
    N3 C9 C8 . . . 124.56(16) no
    N3 C9 C4 . . . 117.77(16) no
    C4 C9 C8 . . . 117.67(16) no
    C11 C10 C15 . . . 116.51(15) no
    N3 C10 C15 . . . 123.80(16) no
    N3 C10 C11 . . . 119.60(15) no
    Cl1 C11 C10 . . . 118.72(13) no
    Cl1 C11 C12 . . . 118.37(14) no
    C10 C11 C12 . . . 122.90(16) no
    C11 C12 C13 . . . 117.34(17) no
    C12 C13 C14 . . . 123.03(18) no
    N4 C13 C12 . . . 118.75(17) no
    N4 C13 C14 . . . 118.21(17) no
    C13 C14 C15 . . . 118.46(17) no
    C10 C15 C14 . . . 121.67(17) no
    Cl2 C15 C10 . . . 121.00(14) no
    Cl2 C15 C14 . . . 117.31(14) no
    O1 C1 H1A . . . 109.00 no
    O1 C1 H1B . . . 109.00 no
    O1 C1 H1C . . . 109.00 no
    H1A C1 H1B . . . 109.00 no
    H1A C1 H1C . . . 109.00 no
    H1B C1 H1C . . . 109.00 no
    C2 C3 H3A . . . 109.00 no
    C2 C3 H3B . . . 109.00 no
    C4 C3 H3A . . . 109.00 no
    C4 C3 H3B . . . 109.00 no
    H3A C3 H3B . . . 108.00 no
    C4 C5 H5 . . . 120.00 no
    C6 C5 H5 . . . 120.00 no
    C6 C7 H7 . . . 121.00 no
    C8 C7 H7 . . . 121.00 no
    C11 C12 H12 . . . 121.00 no
    C13 C12 H12 . . . 121.00 no
    C13 C14 H14 . . . 121.00 no
    C15 C14 H14 . . . 121.00 no
loop_
    _geom_torsion_atom_site_label_1
    _geom_torsion_atom_site_label_2
    _geom_torsion_atom_site_label_3
    _geom_torsion_atom_site_label_4
    _geom_torsion_site_symmetry_1
    _geom_torsion_site_symmetry_2
    _geom_torsion_site_symmetry_3
    _geom_torsion_site_symmetry_4
    _geom_torsion
    _geom_torsion_publ_flag
    C1 O1 C2 O2 . . . . -0.5(3) no
    C1 O1 C2 C3 . . . . -178.39(17) no
    O3 N1 C6 C5 . . . . -14.0(3) no
    O3 N1 C6 C7 . . . . 166.96(19) no
    O4 N1 C6 C5 . . . . 164.98(19) no
    O4 N1 C6 C7 . . . . -14.0(3) no
    O5 N2 C8 C7 . . . . 29.3(3) no
    O5 N2 C8 C9 . . . . -152.72(19) no
    O6 N2 C8 C7 . . . . -149.23(19) no
    O6 N2 C8 C9 . . . . 28.8(3) no
    C10 N3 C9 C4 . . . . -147.95(19) no
    C10 N3 C9 C8 . . . . 31.2(3) no
    C9 N3 C10 C11 . . . . -141.91(19) no
    C9 N3 C10 C15 . . . . 41.7(3) no
    O7 N4 C13 C12 . . . . -16.4(3) no
    O7 N4 C13 C14 . . . . 162.6(2) no
    O8 N4 C13 C12 . . . . 162.84(19) no
    O8 N4 C13 C14 . . . . -18.1(3) no
    O1 C2 C3 C4 . . . . -144.61(16) no
    O2 C2 C3 C4 . . . . 37.5(3) no
    C2 C3 C4 C5 . . . . 109.8(2) no
    C2 C3 C4 C9 . . . . -73.4(2) no
    C3 C4 C5 C6 . . . . 174.51(17) no
    C9 C4 C5 C6 . . . . -2.4(3) no
    C3 C4 C9 N3 . . . . 0.3(3) no
    C3 C4 C9 C8 . . . . -178.85(17) no
    C5 C4 C9 N3 . . . . 177.16(17) no
    C5 C4 C9 C8 . . . . -2.0(3) no
    C4 C5 C6 N1 . . . . -175.34(17) no
    C4 C5 C6 C7 . . . . 3.6(3) no
    N1 C6 C7 C8 . . . . 178.84(17) no
    C5 C6 C7 C8 . . . . -0.1(3) no
    C6 C7 C8 N2 . . . . 173.43(17) no
    C6 C7 C8 C9 . . . . -4.6(3) no
    N2 C8 C9 N3 . . . . 8.6(3) no
    N2 C8 C9 C4 . . . . -172.25(17) no
    C7 C8 C9 N3 . . . . -173.48(18) no
    C7 C8 C9 C4 . . . . 5.6(3) no
    N3 C10 C11 Cl1 . . . . 4.2(2) no
    N3 C10 C11 C12 . . . . -177.02(17) no
    C15 C10 C11 Cl1 . . . . -179.21(14) no
    C15 C10 C11 C12 . . . . -0.4(3) no
    N3 C10 C15 Cl2 . . . . 1.3(3) no
    N3 C10 C15 C14 . . . . 179.35(17) no
    C11 C10 C15 Cl2 . . . . -175.21(14) no
    C11 C10 C15 C14 . . . . 2.9(3) no
    Cl1 C11 C12 C13 . . . . 176.86(14) no
    C10 C11 C12 C13 . . . . -2.0(3) no
    C11 C12 C13 N4 . . . . -178.98(18) no
    C11 C12 C13 C14 . . . . 2.0(3) no
    N4 C13 C14 C15 . . . . -178.66(18) no
    C12 C13 C14 C15 . . . . 0.4(3) no
    C13 C14 C15 Cl2 . . . . 175.25(14) no
    C13 C14 C15 C10 . . . . -2.9(3) no
loop_
    _geom_hbond_atom_site_label_D
    _geom_hbond_atom_site_label_H
    _geom_hbond_atom_site_label_A
    _geom_hbond_site_symmetry_A
    _geom_hbond_distance_DH
    _geom_hbond_distance_HA
    _geom_hbond_distance_DA
    _geom_hbond_angle_DHA
    _geom_hbond_publ_flag
    N3 H3 Cl1 . 0.86 2.66 2.9408(17) 100 yes
    N3 H3 O2 . 0.86 2.20 2.891(2) 138 yes
    N3 H3 O4 1_655 0.86 2.42 3.049(2) 131 yes
    C3 H3A O8 3_765 0.97 2.48 3.404(3) 160 yes
    C14 H14 O4 3_665 0.93 2.55 3.431(3) 158 yes
