# Supplementary material for: Methyl 2-[2-(2,6-dichloro-4-nitro­anilino)-3,5-dinitro­phen­yl]acetate
Source: Acta Crystallogr Sect E Struct Rep Online. 2011 Mar 5;67(Pt 4):o791–2. doi: 10.1107/S1600536811007720 (PMC3100048; doi:10.1107/S1600536811007720)
Supplement: Supplementary file 2 [file e-67-0o791-Isup2.hkl]

#
# h,k,l, Fc-squared, Fo-squared, sigma(Fo-squared) and status flag
#
data_I
_shelx_title ' RZ15EXT_0m in P2(1)/n'
_shelx_refln_list_code          4
_shelx_F_calc_maximum      151.20
_exptl_crystal_F_000       904.00
_reflns_d_resolution_high  0.8335
 
loop_
 _symmetry_equiv_pos_as_xyz
 'x, y, z'
 '-x+1/2, y+1/2, -z+1/2'
 '-x, -y, -z'
 'x-1/2, -y-1/2, z-1/2'
 
_cell_length_a     8.9527
_cell_length_b     9.5121
_cell_length_c    20.8970
_cell_angle_alpha  90.000
_cell_angle_beta   94.543
_cell_angle_gamma  90.000
 
_shelx_F_squared_multiplier     1.000
 
loop_
 _refln_index_h
 _refln_index_k
 _refln_index_l
 _refln_F_squared_calc
 _refln_F_squared_meas
 _refln_F_squared_sigma
 _refln_observed_status
   2   0   0     6307.33     6456.48     61.71 o
   4   0   0      266.52      261.26      7.06 o
   6   0   0      366.70      361.51     14.99 o
   8   0   0     1704.56     1710.55     49.81 o
  10   0   0      331.51      344.17     22.76 o
   2   1   0      740.53      628.51      5.27 o
   3   1   0      206.62      184.80      3.01 o
   4   1   0      419.83      448.04      5.93 o
   5   1   0       45.51       54.97      2.95 o
   6   1   0      141.64      178.71      5.09 o
   7   1   0     3841.03     3815.06     41.27 o
   8   1   0      300.35      274.79     14.69 o
   9   1   0      359.96      396.31     14.38 o
  10   1   0      120.32      128.34     11.37 o
   0   2   0     5665.87     5570.21     65.42 o
   1   2   0     2790.71     2938.62     25.24 o
   3   2   0     7241.64     7149.24     56.70 o
   4   2   0      409.34      427.96      6.39 o
   5   2   0       20.72       14.68      1.94 o
   6   2   0        6.23        4.14      2.00 o
   7   2   0        0.07       -0.17      3.86 o
   8   2   0       67.59       65.62      5.47 o
   9   2   0        0.06       -0.70      3.93 o
  10   2   0       73.53       84.92      9.88 o
   1   3   0     3042.86     2689.79     38.94 o
   2   3   0     2058.60     2047.06     20.16 o
   3   3   0      449.67      478.65      6.60 o
   4   3   0       32.38       24.22      2.42 o
   5   3   0      106.09       95.17      3.98 o
   6   3   0       35.69       39.80      3.31 o
   7   3   0       34.65       29.92      3.33 o
   8   3   0       22.50       16.73      4.06 o
   9   3   0      163.00      153.66      9.72 o
  10   3   0       93.83       98.46     13.97 o
   0   4   0        0.12        1.85      1.65 o
   1   4   0     2942.34     2780.41     25.14 o
   2   4   0        4.12        2.16      1.05 o
   3   4   0     1686.11     1674.45     16.68 o
   4   4   0     2408.09     2323.09     25.91 o
   5   4   0       85.60       97.46      4.31 o
   6   4   0       49.69       40.57      3.81 o
   7   4   0       16.32       18.45      4.05 o
   8   4   0       15.16       11.72      5.74 o
   9   4   0       88.36      104.13     15.33 o
  10   4   0        0.31        9.47      9.02 o
   1   5   0      202.48      182.49      4.69 o
   2   5   0      151.96      143.26      4.62 o
   3   5   0      583.13      518.18      8.80 o
   4   5   0      391.05      437.02      8.44 o
   5   5   0     2978.60     2985.31     33.39 o
   6   5   0       49.80       62.32      5.31 o
   7   5   0       12.81       10.40      5.52 o
   8   5   0        6.81        7.33      5.73 o
   9   5   0        3.24        8.56      9.02 o
   0   6   0      415.57      412.26     11.39 o
   1   6   0       31.07       36.83      3.29 o
   2   6   0     1214.37     1210.99     18.73 o
   3   6   0      127.01      111.53      5.12 o
   4   6   0        2.70        4.62      2.63 o
   5   6   0       12.52       18.54      4.39 o
   6   6   0        7.81       12.16      5.41 o
   7   6   0      145.36      151.47     21.41 o
   8   6   0        7.52       16.00      9.69 o
   9   6   0        0.12        9.24      9.47 o
   1   7   0      243.27      243.31      6.61 o
   2   7   0      219.93      218.17      8.75 o
   3   7   0       68.51       63.07      4.54 o
   4   7   0       75.82       75.52     12.70 o
   5   7   0      775.46      783.48     23.43 o
   6   7   0       41.05       39.98      7.33 o
   7   7   0       31.00       43.50     11.95 o
   8   7   0       14.88       24.12     10.82 o
   0   8   0       19.68        7.75      5.03 o
   1   8   0       17.02       12.44      3.78 o
   2   8   0      146.30      139.10     15.47 o
   3   8   0      417.11      408.91     16.16 o
   4   8   0        0.03       -1.17      3.87 o
   5   8   0      152.76      172.09     15.10 o
   6   8   0        8.68        2.70      7.89 o
   7   8   0      155.97      137.49     18.93 o
   1   9   0       56.66       59.68     17.36 o
   2   9   0      459.85      469.63     19.84 o
   3   9   0       31.25       28.33      7.24 o
   4   9   0        3.09       11.19      6.37 o
   5   9   0        7.41        0.12      5.98 o
   6   9   0       47.44       67.17     15.33 o
   0  10   0      681.40      650.71     35.39 o
   1  10   0        1.82        3.72      6.21 o
   2  10   0       84.53       95.87     11.87 o
   3  10   0        0.05        7.42      6.61 o
   4  10   0        0.01        4.51      6.64 o
   5  10   0       77.52       95.73     18.03 o
   1  11   0      186.14      184.40     16.34 o
   2  11   0       61.34       72.28     11.58 o
  -9   0   1       44.79       41.71      7.01 o
  -7   0   1      166.25      185.26      8.51 o
  -5   0   1     1770.77     1667.59     26.89 o
  -3   0   1      379.80      373.84      7.35 o
  -1   0   1      262.91      265.53      4.00 o
   1   0   1     6814.20     6989.64    160.70 o
   3   0   1      481.61      427.28      6.66 o
   5   0   1     4221.18     4175.42     52.51 o
   7   0   1     4681.86     4687.77     73.46 o
   9   0   1       13.54        9.58      5.80 o
 -10   1   1        2.54       -0.18      4.93 o
  -9   1   1       12.56        7.03      3.75 o
  -8   1   1       65.25       73.54      4.58 o
  -7   1   1        5.56        3.19      2.41 o
  -6   1   1      171.93      166.37      5.02 o
  -5   1   1     3229.50     3395.38     35.36 o
  -4   1   1      180.11      225.18      4.17 o
  -3   1   1       44.41       46.46      2.68 o
  -1   1   1      707.24      786.49      9.86 o
   0   1   1      258.98      293.37      5.05 o
   1   1   1     1479.74     1353.11     12.92 o
   2   1   1     2652.56     2697.42     19.95 o
   3   1   1       83.65       80.83      2.05 o
   4   1   1     1090.68     1028.94     10.90 o
   5   1   1       44.84       59.68      5.28 o
   6   1   1      206.96      197.73      5.44 o
   7   1   1     1048.87     1066.55     15.32 o
   8   1   1      294.95      296.28      9.74 o
   9   1   1        3.85       10.45      4.67 o
  10   1   1        0.00       -0.59      5.48 o
 -10   2   1      193.44      214.98     14.46 o
  -9   2   1      273.01      269.35      9.75 o
  -8   2   1      838.41      861.30     15.10 o
  -7   2   1      211.01      219.83      6.35 o
  -6   2   1        2.11        1.57      1.90 o
  -5   2   1     1631.10     1661.02     19.30 o
  -4   2   1     1460.38     1516.19     15.92 o
  -3   2   1      789.33      794.84      8.99 o
  -2   2   1     7829.05     7698.16     54.54 o
  -1   2   1        0.21        1.81      0.87 o
   0   2   1    17959.88    17940.87    366.26 o
   1   2   1     9238.22     9049.34     70.47 o
   2   2   1    22860.29    22539.23    516.37 o
   3   2   1      269.56      280.13      4.05 o
   4   2   1       70.09       82.72      2.83 o
   5   2   1     3750.08     3737.24     36.25 o
   6   2   1      532.71      542.81      9.47 o
   7   2   1      254.15      275.93      7.48 o
   8   2   1        5.36        2.54      3.32 o
   9   2   1      109.08      109.33      8.50 o
  10   2   1        2.82        2.84      6.31 o
 -10   3   1       42.52       31.55     10.82 o
  -9   3   1       24.28       31.52      5.53 o
  -8   3   1      148.15      154.17      7.74 o
  -7   3   1      864.24      830.87     21.82 o
  -6   3   1      136.24      160.75      5.37 o
  -5   3   1      701.76      689.94     11.33 o
  -4   3   1     4526.29     4973.20     50.13 o
  -3   3   1      412.26      354.19      5.90 o
  -2   3   1       24.02       26.09      1.61 o
  -1   3   1     1037.02      969.32     10.41 o
   0   3   1     4256.04     3949.41     33.95 o
   1   3   1     1710.45     1491.17     14.08 o
   2   3   1        1.99        2.49      1.04 o
   3   3   1     2444.82     2494.33     22.97 o
   4   3   1       19.46       28.18      2.03 o
   5   3   1        5.24        3.45      1.81 o
   6   3   1       27.35       26.16      2.81 o
   7   3   1      152.01      152.15      6.64 o
   8   3   1      136.66      154.79      9.73 o
   9   3   1      134.47      135.49     11.62 o
  10   3   1      156.31      170.71     13.82 o
 -10   4   1        0.04        3.83      8.34 o
  -9   4   1       11.08        0.00      5.26 o
  -8   4   1       77.45       80.02      8.29 o
  -7   4   1      271.50      292.95      9.33 o
  -6   4   1      446.28      435.47      9.55 o
  -5   4   1        0.08        9.36      2.99 o
  -4   4   1      568.61      519.92      8.68 o
  -3   4   1      130.39      126.43      4.27 o
  -2   4   1      864.38      809.65      9.79 o
  -1   4   1      529.08      545.59      7.99 o
   0   4   1      155.68      181.22      3.77 o
   1   4   1      944.78      947.44      9.67 o
   2   4   1     1241.78     1320.86     14.44 o
   3   4   1     7629.46     7877.50     71.89 o
   4   4   1     2739.48     2705.48     29.65 o
   5   4   1       30.64       47.11      3.32 o
   6   4   1      202.29      186.33      7.29 o
   7   4   1      203.13      208.75      9.93 o
   8   4   1      183.47      179.65     19.83 o
   9   4   1       84.25      111.34     16.45 o
  -9   5   1       11.60        9.92      8.56 o
  -8   5   1      377.64      361.97     16.25 o
  -7   5   1       99.44      102.36      8.87 o
  -6   5   1       42.57       41.67     10.54 o
  -5   5   1        6.40        7.09      2.81 o
  -4   5   1      411.04      395.18      7.69 o
  -3   5   1       83.91       82.37      4.10 o
  -2   5   1       49.45       56.95      3.14 o
  -1   5   1      193.71      174.21      7.64 o
   0   5   1     2565.48     2414.07     43.86 o
   1   5   1      352.81      360.07      6.69 o
   2   5   1     1042.41     1020.26     13.27 o
   3   5   1       12.68        4.69      1.46 o
   4   5   1      578.46      573.69      9.73 o
   5   5   1        5.95       12.11      2.78 o
   6   5   1      444.53      433.40     11.52 o
   7   5   1        0.21       -1.14      4.61 o
   8   5   1      148.19      147.86     17.81 o
   9   5   1        0.97        5.18      8.34 o
  -9   6   1        0.53        6.09      8.56 o
  -8   6   1        6.55       19.82      6.60 o
  -7   6   1      755.20      781.23     24.15 o
  -6   6   1       23.77       22.59      5.03 o
  -5   6   1       57.38       64.21      6.07 o
  -4   6   1        4.23        5.05      2.64 o
  -3   6   1      132.52      129.94      5.45 o
  -2   6   1      142.19      157.34      5.38 o
  -1   6   1     1642.31     1511.95     18.61 o
   0   6   1      326.49      315.48      6.92 o
   1   6   1       20.08       27.51      3.03 o
   2   6   1      166.35      166.41      5.12 o
   3   6   1       16.96       22.60      3.10 o
   4   6   1      311.62      296.11      9.83 o
   5   6   1      304.17      304.83     11.24 o
   6   6   1       95.67      111.60      9.86 o
   7   6   1       74.05       80.42      9.40 o
   8   6   1        0.20        6.09      8.34 o
   9   6   1      177.50      186.85     21.19 o
  -8   7   1       70.58       54.09     13.30 o
  -7   7   1        5.48       12.15      5.86 o
  -6   7   1        0.03       -4.90      4.75 o
  -5   7   1       54.17       78.13     19.27 o
  -4   7   1        7.20        6.78      3.98 o
  -3   7   1       88.73       91.73      5.32 o
  -2   7   1      242.76      239.22      8.15 o
  -1   7   1       35.81       31.52      3.57 o
   0   7   1      678.30      648.41     11.01 o
   1   7   1      191.67      199.13      6.18 o
   2   7   1      349.43      362.97      9.66 o
   3   7   1      395.69      361.97     14.61 o
   4   7   1       97.94      111.62     19.61 o
   5   7   1       22.09       29.38      6.48 o
   6   7   1       22.28       14.86      9.35 o
   7   7   1      193.23      225.39     22.99 o
   8   7   1        0.00        3.83      8.34 o
  -7   8   1       58.38       64.01     13.75 o
  -6   8   1       23.92       33.36     10.37 o
  -5   8   1      192.57      223.04     13.92 o
  -4   8   1       51.87       54.16      6.45 o
  -3   8   1       30.20       42.74      5.74 o
  -2   8   1       57.04       53.00      6.20 o
  -1   8   1       11.08        5.80      3.46 o
   0   8   1        1.00       -0.77      3.00 o
   1   8   1        1.81       -0.40      3.15 o
   2   8   1      168.70      159.40      9.53 o
   3   8   1      155.75      167.23     14.13 o
   4   8   1        0.28        1.02      5.13 o
   5   8   1        8.46       11.95      8.79 o
   6   8   1        1.31       -6.31      7.21 o
   7   8   1       89.54       83.62     15.55 o
  -6   9   1        1.75       -0.90      8.56 o
  -5   9   1      105.13      104.99     11.87 o
  -4   9   1        7.29        5.35      7.78 o
  -3   9   1       70.66       52.43      8.76 o
  -2   9   1       40.42       57.71      9.40 o
  -1   9   1        0.19       -6.67      5.02 o
   0   9   1      440.34      454.32     19.60 o
   1   9   1       39.39       34.51     12.06 o
   2   9   1        0.35       -7.24      5.07 o
   3   9   1      265.37      280.15     16.84 o
   4   9   1      126.76      130.24     12.72 o
   5   9   1       85.73       94.47     11.67 o
   6   9   1        3.32        3.83      9.47 o
  -5  10   1       31.06       20.91      7.99 o
  -4  10   1      238.05      199.93     16.10 o
  -3  10   1      365.91      354.10     18.48 o
  -2  10   1        1.32       -2.76      5.64 o
  -1  10   1       26.54       24.79      7.89 o
   0  10   1        2.83       13.22      6.51 o
   1  10   1        2.55        7.39      6.54 o
   2  10   1       48.91       48.54      9.59 o
   3  10   1       68.30       83.03     11.06 o
   4  10   1        1.29        3.41      6.44 o
   5  10   1      426.13      445.55     21.67 o
  -2  11   1      293.74      313.64     47.56 o
  -1  11   1        4.71       -1.30      8.79 o
   0  11   1       78.00       62.65     10.53 o
   1  11   1        1.55        0.20      6.54 o
   2  11   1      146.52      151.99     15.12 o
 -10   0   2      175.74      170.65     12.59 o
  -8   0   2      209.86      200.06     15.65 o
  -6   0   2     1237.38     1250.91     22.25 o
  -4   0   2      329.04      355.94      7.97 o
  -2   0   2     2981.19     2827.05     27.37 o
   2   0   2      714.06      756.87     24.82 o
   4   0   2      463.43      394.69     10.51 o
   6   0   2      113.30      113.03      6.54 o
   8   0   2      982.59      957.79     62.88 o
  10   0   2      319.69      294.59     21.86 o
 -10   1   2       83.35      101.78      8.28 o
  -9   1   2       60.73       64.88      6.29 o
  -8   1   2       48.95       46.47      3.84 o
  -7   1   2      368.60      361.56      7.57 o
  -6   1   2     2026.68     2099.12     23.85 o
  -5   1   2      554.80      531.55      8.08 o
  -4   1   2     6940.31     7404.30     71.82 o
  -3   1   2      132.61      113.48      2.49 o
  -2   1   2     3806.12     3826.22     27.27 o
  -1   1   2        0.88        2.10      0.40 o
   0   1   2     5557.49     5669.87     53.93 o
   1   1   2      469.87      476.20      4.89 o
   2   1   2       51.44       62.97      4.27 o
   3   1   2      795.90      759.14      7.38 o
   4   1   2       12.92       19.81      1.53 o
   5   1   2       38.01       55.08      2.61 o
   6   1   2        0.10        2.54      1.87 o
   7   1   2      321.16      324.17      7.85 o
   8   1   2      156.45      146.19      7.76 o
   9   1   2      100.62      102.65     22.31 o
  10   1   2        0.06       -2.42      6.76 o
 -10   2   2        0.44        4.09      4.29 o
  -9   2   2       23.82       23.50      4.32 o
  -8   2   2       96.68       99.56      5.53 o
  -7   2   2      426.88      442.74      8.65 o
  -6   2   2       40.54       35.88      2.81 o
  -5   2   2      491.68      455.98      7.49 o
  -4   2   2       63.31       68.92      2.88 o
  -3   2   2     2251.45     2070.87     21.62 o
  -2   2   2     1300.57     1236.16     11.50 o
  -1   2   2     3972.24     4105.62     32.56 o
   0   2   2     3445.59     3170.39     27.00 o
   1   2   2    12043.50    12847.03    112.62 o
   2   2   2    12253.31    12419.76     91.71 o
   3   2   2     3995.77     4313.22     35.30 o
   4   2   2       25.27       24.62      1.74 o
   5   2   2      743.74      741.32      9.40 o
   6   2   2       50.67       50.31      3.20 o
   7   2   2     1056.78     1070.05     16.09 o
   8   2   2      116.10      107.81      8.98 o
   9   2   2      254.88      266.35     14.26 o
  10   2   2       43.55       41.72     12.96 o
 -10   3   2       27.12       24.34      9.69 o
  -9   3   2        0.99       -2.57      4.59 o
  -8   3   2       15.37       16.36      4.11 o
  -7   3   2        0.10        3.52      2.80 o
  -6   3   2        9.18        4.74      2.34 o
  -5   3   2      800.80      808.91     12.48 o
  -4   3   2      117.82      179.38      4.89 o
  -3   3   2     2337.06     2423.01     25.52 o
  -2   3   2        3.22        6.41      1.33 o
  -1   3   2     1650.53     1656.24     15.36 o
   0   3   2     7815.10     7432.58     62.09 o
   1   3   2      410.00      466.50      5.77 o
   2   3   2      199.65      211.55      3.80 o
   3   3   2     2333.93     2482.55     24.63 o
   4   3   2      477.30      444.26      6.21 o
   5   3   2      137.09      118.85      4.65 o
   6   3   2      137.80      148.30      5.14 o
   7   3   2      246.86      252.38      7.79 o
   8   3   2      869.90      862.47     51.56 o
   9   3   2      155.01      139.96     12.73 o
  10   3   2       45.70       52.78      8.84 o
 -10   4   2      244.77      230.58     22.09 o
  -9   4   2       17.29       18.46      6.13 o
  -8   4   2       39.46       43.03      5.89 o
  -7   4   2      162.04      184.50     10.05 o
  -6   4   2        0.34        2.05      2.51 o
  -5   4   2      407.05      400.22      8.45 o
  -4   4   2      211.88      227.57      5.36 o
  -3   4   2      210.36      193.69      4.65 o
  -2   4   2     3436.44     3392.95     34.94 o
  -1   4   2      707.34      713.91      8.80 o
   0   4   2       46.61       39.03      4.51 o
   1   4   2      322.56      269.27      4.52 o
   2   4   2      545.01      548.06      8.80 o
   3   4   2     1503.37     1557.59     28.36 o
   4   4   2      888.41      875.36     12.92 o
   5   4   2      756.03      780.11     11.93 o
   6   4   2       98.95      107.90      5.64 o
   7   4   2      103.27      106.29     13.37 o
   8   4   2      105.08      110.14     10.26 o
   9   4   2        0.74       -1.58      8.11 o
  -9   5   2       39.42       54.20      9.58 o
  -8   5   2      113.25      114.81     29.53 o
  -7   5   2       42.65       37.90      4.77 o
  -6   5   2      171.53      181.77     10.67 o
  -5   5   2      455.90      449.20     14.92 o
  -4   5   2        7.90       13.52      2.38 o
  -3   5   2     3445.59     3319.77     38.63 o
  -2   5   2      594.35      612.74     10.17 o
  -1   5   2     1545.17     1561.39     20.13 o
   0   5   2       47.68       41.03      2.88 o
   1   5   2       13.84       11.57      1.89 o
   2   5   2       13.26        8.02      1.97 o
   3   5   2       14.16       14.41      2.13 o
   4   5   2     1303.44     1320.65     18.99 o
   5   5   2     1747.57     1849.02     22.83 o
   6   5   2       57.03       55.93      6.20 o
   7   5   2      596.08      637.12     21.34 o
   8   5   2        5.29        9.47      8.56 o
   9   5   2       43.22       32.68     11.50 o
  -9   6   2        0.03       -4.51      7.66 o
  -8   6   2      114.30       80.64      9.56 o
  -7   6   2       39.72       55.26      7.73 o
  -6   6   2        3.09        7.49      3.68 o
  -5   6   2       35.66       33.33      4.94 o
  -4   6   2        0.13       -1.91      2.42 o
  -3   6   2      428.30      443.05     10.01 o
  -2   6   2      917.40      849.53     12.36 o
  -1   6   2        2.85        3.80      2.14 o
   0   6   2     3383.19     3375.07     36.23 o
   1   6   2        8.55        9.61      2.52 o
   2   6   2      939.33      936.75     12.56 o
   3   6   2      278.53      273.08      6.87 o
   4   6   2      620.08      633.00     16.23 o
   5   6   2      718.40      709.57     44.85 o
   6   6   2      131.58      141.20     11.10 o
   7   6   2        5.50        0.45      7.21 o
   8   6   2       64.79       67.62     13.52 o
   9   6   2       50.19       41.25     12.40 o
  -8   7   2        2.02        2.03      8.34 o
  -7   7   2       36.50       46.92     19.61 o
  -6   7   2      137.31      148.87     11.68 o
  -5   7   2      176.88      187.61     14.88 o
  -4   7   2      709.18      752.41     28.91 o
  -3   7   2     1775.01     1743.11     27.48 o
  -2   7   2       50.61       53.99      4.09 o
  -1   7   2        4.15        1.03      1.52 o
   0   7   2       68.90       70.89      5.74 o
   1   7   2        1.83        3.29      2.37 o
   2   7   2      179.54      178.51      6.34 o
   3   7   2      144.80      152.54      7.45 o
   4   7   2       11.08       23.51      5.67 o
   5   7   2      183.95      173.92     12.35 o
   6   7   2       57.53       57.48     12.17 o
   7   7   2     1039.79      966.03     43.73 o
   8   7   2      105.36       74.38     15.78 o
  -7   8   2       11.44        4.51      9.24 o
  -6   8   2        7.74        9.85      5.80 o
  -5   8   2       78.11       84.88      9.11 o
  -4   8   2        3.98       -3.12      3.76 o
  -3   8   2       76.11       77.50      9.98 o
  -2   8   2      341.18      327.93     11.79 o
  -1   8   2      379.40      330.07     11.87 o
   0   8   2       97.25       91.99      6.22 o
   1   8   2      547.05      521.62     13.78 o
   2   8   2      954.81      906.27     37.29 o
   3   8   2      241.42      240.77     22.27 o
   4   8   2      151.62      163.63     19.38 o
   5   8   2       28.61       18.48      9.24 o
   6   8   2      226.74      214.12     22.99 o
   7   8   2       85.08       96.02     16.90 o
  -6   9   2       31.37       44.40     13.30 o
  -5   9   2       42.17       48.25      9.15 o
  -4   9   2       11.68        5.36      6.10 o
  -3   9   2        8.58       10.32      4.58 o
  -2   9   2       38.02       27.89      5.84 o
  -1   9   2       55.48       52.63      6.73 o
   0   9   2      987.59      953.96     55.67 o
   1   9   2       14.32       18.62      7.01 o
   2   9   2        6.16        6.59      5.80 o
   3   9   2       89.03       93.30     11.24 o
   4   9   2       28.16       34.79      8.20 o
   5   9   2       48.45       44.13     10.37 o
   6   9   2       90.49       90.16     17.36 o
  -5  10   2        0.57        0.64      6.05 o
  -4  10   2        8.70       12.61      7.41 o
  -3  10   2        3.67        7.40      8.90 o
  -2  10   2        3.63        9.27      6.37 o
  -1  10   2       13.39        5.19      6.77 o
   0  10   2      150.06      132.13     13.15 o
   1  10   2        0.59        6.09      6.12 o
   2  10   2       54.74       59.30     10.26 o
   3  10   2       22.78       33.39     11.27 o
   4  10   2       35.42       27.46      8.52 o
   5  10   2        9.12       23.34      8.43 o
  -2  11   2       30.91       37.69     21.52 o
  -1  11   2      131.10      132.51     23.78 o
   0  11   2       58.85       45.65      9.95 o
   1  11   2        2.35        1.37      7.08 o
   2  11   2       35.95       42.49     23.67 o
  -9   0   3        5.84        2.09      4.59 o
  -7   0   3        3.84        1.46      2.84 o
  -5   0   3       95.04       75.62      4.33 o
   1   0   3     8087.30     8720.80    167.84 o
   3   0   3     1660.85     1699.89     22.70 o
   5   0   3     1380.12     1432.26     21.39 o
   7   0   3       62.93       55.50      8.94 o
   9   0   3        3.48        1.58      7.21 o
 -10   1   3      363.31      392.99     11.72 o
  -9   1   3        5.88        4.46      3.39 o
  -8   1   3        9.79       11.86      2.71 o
  -7   1   3       44.68       39.57      3.13 o
  -6   1   3       39.14       43.89      2.85 o
  -5   1   3      513.30      480.09      7.43 o
  -4   1   3     1900.44     1983.38     20.96 o
  -3   1   3        0.03        1.66      0.93 o
  -2   1   3      152.70      162.57      2.26 o
  -1   1   3      745.63      684.55      7.26 o
   0   1   3      164.86      182.25      3.66 o
   1   1   3     6631.91     6459.19     43.71 o
   2   1   3        0.24       -0.81      0.67 o
   3   1   3     1482.11     1534.22     14.78 o
   4   1   3     1928.94     1996.46     17.12 o
   5   1   3        5.26        3.64      1.46 o
   6   1   3      598.03      600.78      8.73 o
   7   1   3       72.96       69.76      4.46 o
   8   1   3       98.71      103.31      6.89 o
   9   1   3      267.15      292.90     15.12 o
  10   1   3        6.38        1.17      6.65 o
 -10   2   3       87.52       79.28      7.42 o
  -9   2   3      246.60      245.63      8.88 o
  -8   2   3      315.59      321.69      7.77 o
  -7   2   3      625.19      623.47     10.37 o
  -6   2   3     1001.01     1000.08     13.35 o
  -5   2   3      789.56      772.82     10.47 o
  -4   2   3     2023.34     2127.44     24.91 o
  -3   2   3    10088.41     9653.53    101.34 o
  -2   2   3       21.33       11.95      1.19 o
  -1   2   3      130.96      155.71      2.52 o
   0   2   3    14360.65    13943.91    185.51 o
   1   2   3      283.11      394.51      4.36 o
   2   2   3     1006.40     1129.79     10.06 o
   3   2   3      411.93      460.33      5.77 o
   4   2   3     1004.56     1029.83     11.44 o
   5   2   3      330.83      324.60      7.88 o
   6   2   3      125.15      122.53      4.61 o
   7   2   3     1113.85     1087.55     17.76 o
   8   2   3        0.74       -1.62      3.63 o
   9   2   3        0.22       -1.19      5.34 o
  10   2   3       97.85       80.59     11.38 o
 -10   3   3       74.03       76.75      9.40 o
  -9   3   3       29.26       24.82      8.67 o
  -8   3   3      345.35      378.06     10.77 o
  -7   3   3      678.84      713.43     15.46 o
  -6   3   3       31.41       28.96      3.09 o
  -5   3   3       82.52       63.00      3.66 o
  -4   3   3      240.52      262.22      5.86 o
  -3   3   3     3914.76     4068.37     40.87 o
  -2   3   3      535.86      561.71      8.13 o
  -1   3   3    17593.53    17314.05    179.41 o
   0   3   3     9579.98     9597.95     79.60 o
   1   3   3      466.86      501.68      6.66 o
   2   3   3      609.95      640.95      7.52 o
   3   3   3       30.47       44.13      2.08 o
   4   3   3     4066.00     4303.74     38.50 o
   5   3   3       86.71       87.32      3.49 o
   6   3   3       19.72       21.94      2.71 o
   7   3   3      790.02      764.05     15.93 o
   8   3   3       68.12       55.07      7.88 o
   9   3   3       18.77       18.71      9.47 o
  10   3   3        1.52        9.34      6.13 o
 -10   4   3        1.73        3.38      7.66 o
  -9   4   3       58.21       52.60      8.79 o
  -8   4   3     1252.48     1139.59     26.46 o
  -7   4   3     1099.38     1135.19     17.75 o
  -6   4   3      487.83      487.22     16.31 o
  -5   4   3     1653.30     1696.74     22.27 o
  -4   4   3       14.23       15.66      2.40 o
  -3   4   3       14.16       22.30      3.41 o
  -2   4   3     1950.71     1872.35     22.52 o
  -1   4   3     2638.94     2628.74     27.61 o
   0   4   3     8674.78     8304.11     74.64 o
   1   4   3       54.23       57.07      2.52 o
   2   4   3      517.82      573.42     11.74 o
   3   4   3     1305.68     1329.35     15.08 o
   4   4   3      962.66      977.15     13.45 o
   5   4   3       93.41       92.62      4.47 o
   6   4   3       89.48       85.95      5.28 o
   7   4   3        5.22        1.46      3.83 o
   8   4   3       51.35       52.76      8.45 o
   9   4   3      180.07      173.76     14.54 o
  -9   5   3       36.36       26.87      7.17 o
  -8   5   3      447.18      476.83     23.22 o
  -7   5   3       63.86       62.25      5.46 o
  -6   5   3      698.08      685.09     17.21 o
  -5   5   3        5.14        8.04      2.66 o
  -4   5   3      121.57      123.94      5.12 o
  -3   5   3      193.63      236.17      7.53 o
  -2   5   3     1966.23     2023.28     22.83 o
  -1   5   3        9.02       20.31      2.29 o
   0   5   3      173.77      184.53      5.77 o
   1   5   3        7.27        5.85      1.59 o
   2   5   3     9556.68     9606.75     94.27 o
   3   5   3       27.80       19.68      2.66 o
   4   5   3      621.59      616.07      9.60 o
   5   5   3      349.05      323.98      8.89 o
   6   5   3       53.54       41.34      6.76 o
   7   5   3      281.28      278.73     20.96 o
   8   5   3        0.49       -7.21      5.86 o
   9   5   3       37.14       38.77     11.95 o
  -9   6   3        1.58        2.70      8.11 o
  -8   6   3      271.38      264.67     23.10 o
  -7   6   3       12.39       19.06      5.85 o
  -6   6   3      180.49      159.60      8.62 o
  -5   6   3     1234.06     1176.72     23.41 o
  -4   6   3       66.97       64.61      4.83 o
  -3   6   3       91.97       77.30      4.30 o
  -2   6   3       93.27       84.95      4.05 o
  -1   6   3      413.61      424.66      8.27 o
   0   6   3      414.14      435.32      9.11 o
   1   6   3      223.07      225.92      5.84 o
   2   6   3      413.52      411.17      8.83 o
   3   6   3       75.35       71.55      4.18 o
   4   6   3     1693.45     1720.65     24.04 o
   5   6   3      592.84      589.97     19.73 o
   6   6   3      303.49      293.68     14.46 o
   7   6   3       19.47       27.27     10.14 o
   8   6   3       31.85       17.36     10.14 o
  -8   7   3      203.28      230.04     18.37 o
  -7   7   3       30.94       41.48      7.51 o
  -6   7   3      127.36      132.33     10.91 o
  -5   7   3        2.54        1.77      6.21 o
  -4   7   3      163.20      165.40      8.87 o
  -3   7   3        0.07        1.91      3.25 o
  -2   7   3       76.92       84.84      4.90 o
  -1   7   3      460.81      464.74      9.01 o
   0   7   3     1143.62     1210.64     23.98 o
   1   7   3      726.20      750.70     12.30 o
   2   7   3     2171.85     2123.16     28.01 o
   3   7   3      677.33      652.44     20.60 o
   4   7   3        3.98       -0.09      4.71 o
   5   7   3      268.81      266.86     20.74 o
   6   7   3        2.87       22.54      9.47 o
   7   7   3       95.00       71.67     14.20 o
   8   7   3        0.36       -0.23      9.02 o
  -7   8   3       60.73       56.80     13.07 o
  -6   8   3        0.06        5.16      5.32 o
  -5   8   3      436.07      454.92     35.16 o
  -4   8   3      260.49      236.04     17.33 o
  -3   8   3        9.55       15.19      4.63 o
  -2   8   3       78.53       82.02      8.61 o
  -1   8   3        2.98        6.40      3.91 o
   0   8   3       23.98       24.69      5.15 o
   1   8   3        1.20        3.73      4.01 o
   2   8   3       59.44       56.42      6.29 o
   3   8   3        4.20       -2.30      4.93 o
   4   8   3       54.93       78.44     14.65 o
   5   8   3       42.87       36.51     10.82 o
   6   8   3       25.51       13.52     10.14 o
   7   8   3      354.37      347.55     26.60 o
  -6   9   3       10.44       13.07     10.59 o
  -5   9   3       13.85       11.59      6.44 o
  -4   9   3       35.97       41.00      6.39 o
  -3   9   3        1.34        1.64      4.33 o
  -2   9   3      115.32      117.01      8.78 o
  -1   9   3      647.99      656.98     24.55 o
   0   9   3      206.95      183.41     19.05 o
   1   9   3      689.28      664.22     42.15 o
   2   9   3       39.07       40.80      8.13 o
   3   9   3       19.01       11.70     13.19 o
   4   9   3        1.26       -1.02      5.66 o
   5   9   3      104.30       95.57     17.36 o
   6   9   3       54.37       64.46     15.55 o
  -5  10   3        2.36        5.56      6.61 o
  -4  10   3       17.92       12.28      7.33 o
  -3  10   3      227.76      229.79     18.03 o
  -2  10   3       46.73       58.85      9.78 o
  -1  10   3      124.07      131.00     13.14 o
   0  10   3       42.81       46.28      9.23 o
   1  10   3        0.98       -4.04      5.82 o
   2  10   3       13.11        1.79      6.64 o
   3  10   3       31.04       20.85     12.17 o
   4  10   3        4.29       -0.86      6.28 o
  -2  11   3      107.80      105.95     13.29 o
  -1  11   3       68.50       52.77     10.01 o
   0  11   3        2.75        2.78      6.69 o
   1  11   3       39.35       25.98      8.73 o
   2  11   3      105.34       93.45     20.40 o
 -10   0   4        0.00       -3.18      4.75 o
  -8   0   4      568.87      600.11     15.54 o
  -6   0   4      201.78      197.22      6.76 o
  -4   0   4     2626.72     2796.92     39.91 o
  -2   0   4     3353.18     3472.62     78.89 o
   0   0   4       88.00       57.29      2.25 o
   2   0   4     6759.11     6712.13     71.16 o
   4   0   4     5719.78     5320.90     65.42 o
   6   0   4      286.22      307.57      8.59 o
   8   0   4      304.27      277.23     20.51 o
  10   0   4       19.79       34.03     11.04 o
 -10   1   4        6.17        9.37      4.29 o
  -9   1   4       73.48       76.56      6.42 o
  -8   1   4      116.27      106.95      4.88 o
  -7   1   4       50.89       45.09      3.18 o
  -6   1   4       88.74       94.85      3.74 o
  -5   1   4     5098.37     5132.45     50.94 o
  -4   1   4      228.96      198.72      3.84 o
  -3   1   4        7.02        0.77      0.85 o
  -1   1   4      204.65      226.32      2.95 o
   0   1   4     1624.33     1562.62     12.73 o
   1   1   4     1517.60     1500.86     11.09 o
   2   1   4      171.98      181.01      2.76 o
   3   1   4       66.79       73.36      2.48 o
   4   1   4      144.23      165.33      4.55 o
   5   1   4     1107.31     1049.11     13.98 o
   6   1   4      260.10      280.26      5.92 o
   7   1   4      234.36      243.57      8.86 o
   8   1   4      319.77      319.45     12.01 o
   9   1   4      106.99      102.25     10.76 o
  10   1   4       64.86       53.37      9.23 o
 -10   2   4       15.20       24.58      5.65 o
  -9   2   4        4.31        2.40      3.18 o
  -8   2   4      763.79      739.84     17.30 o
  -7   2   4       21.18       23.10      2.74 o
  -6   2   4      276.69      279.23      8.50 o
  -5   2   4      215.38      228.21      6.10 o
  -4   2   4       50.54       79.89      4.32 o
  -3   2   4      453.86      491.32      7.16 o
  -2   2   4     3108.62     3170.75     31.22 o
  -1   2   4     2595.75     2617.57     24.07 o
   0   2   4    17337.58    16894.28    387.45 o
   1   2   4     6457.15     6190.50     44.28 o
   2   2   4    10134.46    10344.78     76.95 o
   3   2   4       42.79       54.23      2.57 o
   4   2   4      572.78      559.76      7.77 o
   5   2   4      299.98      281.19      5.86 o
   6   2   4      159.63      167.49      5.90 o
   7   2   4     1723.08     1755.07     28.04 o
   8   2   4        6.98        3.25      4.91 o
   9   2   4       10.04        3.29      5.36 o
  10   2   4       12.70       10.68      6.32 o
 -10   3   4       16.05        9.46      7.33 o
  -9   3   4        6.18        5.46      4.53 o
  -8   3   4       23.73       32.78      4.38 o
  -7   3   4      914.57      948.30     15.15 o
  -6   3   4       72.13       66.26      3.90 o
  -5   3   4      583.86      551.87      9.46 o
  -4   3   4        7.67        7.90      1.85 o
  -3   3   4     2867.11     3014.37     33.92 o
  -2   3   4     2042.95     1943.17     22.34 o
  -1   3   4     2961.93     2811.34     28.50 o
   0   3   4     1219.10     1217.29     13.78 o
   1   3   4        2.44        3.00      1.30 o
   2   3   4      319.36      290.52      4.80 o
   3   3   4       89.35      130.14      3.28 o
   4   3   4      426.10      476.41      7.08 o
   5   3   4     1006.12     1020.88     16.25 o
   6   3   4      635.12      629.63     10.15 o
   7   3   4      360.87      362.70     12.17 o
   8   3   4      341.81      360.93     16.41 o
   9   3   4      279.26      267.94     15.64 o
  10   3   4       25.63       26.62      7.47 o
 -10   4   4      155.55      147.53     12.08 o
  -9   4   4       93.41      109.65     10.19 o
  -8   4   4        5.87        5.12      3.66 o
  -7   4   4      460.52      461.91     10.22 o
  -6   4   4      100.54       98.94      6.09 o
  -5   4   4      150.07      150.84      5.56 o
  -4   4   4      212.42      197.06      5.44 o
  -3   4   4      527.09      482.04      9.22 o
  -2   4   4     1008.37      972.58     13.25 o
  -1   4   4        4.71       14.66      1.90 o
   0   4   4     1290.62     1274.85     13.97 o
   1   4   4       68.97       78.29      4.79 o
   2   4   4      514.22      532.86      9.12 o
   3   4   4     1292.75     1339.09     14.31 o
   4   4   4     1821.47     1910.64     25.02 o
   5   4   4     3200.21     3190.83     48.48 o
   6   4   4      355.25      336.33     11.52 o
   7   4   4      103.04       99.60      7.81 o
   8   4   4       27.16       24.21      6.35 o
   9   4   4        0.21        0.63      5.34 o
  -9   5   4       51.76       77.72      9.16 o
  -8   5   4       24.45       24.30      9.57 o
  -7   5   4       45.52       39.90      4.67 o
  -6   5   4        4.50       10.94      3.18 o
  -5   5   4      346.00      359.15      8.36 o
  -4   5   4       11.92        9.49      2.73 o
  -3   5   4      917.78      889.37     15.84 o
  -2   5   4       46.92       34.60      2.60 o
  -1   5   4     1003.54      997.80     14.23 o
   0   5   4       32.37       46.00      2.81 o
   1   5   4      104.28       93.13      3.90 o
   2   5   4      141.21      155.81      4.91 o
   3   5   4        0.04        0.27      1.99 o
   4   5   4      295.12      306.35      6.87 o
   5   5   4      256.92      253.03     13.04 o
   6   5   4       90.95       71.62      8.43 o
   7   5   4      195.70      206.46     20.29 o
   8   5   4       19.99       27.50      9.69 o
   9   5   4       87.78      106.61     16.90 o
  -9   6   4        2.75        2.09      5.73 o
  -8   6   4       12.96        8.73      7.33 o
  -7   6   4        0.36       -1.12      4.27 o
  -6   6   4       42.92       29.23      4.52 o
  -5   6   4        7.31       10.42      3.35 o
  -4   6   4        8.52        8.29      2.99 o
  -3   6   4       37.07       35.91      3.41 o
  -2   6   4      414.50      430.31      8.13 o
  -1   6   4      319.01      337.61      7.07 o
   0   6   4     1885.75     1869.93     22.20 o
   1   6   4      241.38      218.51     10.62 o
   2   6   4       54.33       45.97      3.26 o
   3   6   4      126.87      118.68      5.15 o
   4   6   4       24.17       14.44      4.42 o
   5   6   4      218.93      202.58     12.48 o
   6   6   4      384.83      359.73     23.67 o
   7   6   4       35.73       38.99     11.04 o
   8   6   4       46.04       63.34     13.52 o
  -8   7   4       12.42        9.96      5.96 o
  -7   7   4       53.38       69.80      8.92 o
  -6   7   4       47.24       45.23      7.35 o
  -5   7   4        0.09       -2.12      3.90 o
  -4   7   4      718.56      776.60     22.13 o
  -3   7   4      342.29      345.79     10.18 o
  -2   7   4      196.48      195.82      6.67 o
  -1   7   4       48.38       48.07      3.64 o
   0   7   4       95.54      100.61      4.72 o
   1   7   4       15.73       16.03      3.02 o
   2   7   4     1157.49     1206.46     18.80 o
   3   7   4       77.66       74.96      7.30 o
   4   7   4      952.01      933.42     60.29 o
   5   7   4       13.36        7.21      8.11 o
   6   7   4        0.00       -2.93      6.76 o
   7   7   4      586.75      565.73     32.68 o
   8   7   4        2.10       -8.11      8.11 o
  -7   8   4        4.71        8.91      8.56 o
  -6   8   4       74.54       71.28      9.05 o
  -5   8   4        0.56        6.20      5.42 o
  -4   8   4       26.91       26.21      5.09 o
  -3   8   4     1022.28     1047.62     23.17 o
  -2   8   4      112.20      117.38      8.28 o
  -1   8   4       86.46       74.42      6.73 o
   0   8   4      746.46      709.42     26.59 o
   1   8   4      214.88      210.69     22.51 o
   2   8   4      360.81      357.52     12.95 o
   3   8   4      430.25      416.16     26.82 o
   4   8   4       37.21       48.68     11.50 o
   5   8   4       15.12        8.34      8.34 o
   6   8   4        7.92        3.83      9.69 o
   7   8   4       71.89       63.34     15.55 o
  -6   9   4        9.96       19.84      7.73 o
  -5   9   4      477.20      507.80     16.59 o
  -4   9   4        0.89        5.16      7.39 o
  -3   9   4        0.95        0.69      4.56 o
  -2   9   4        7.28       11.53      4.86 o
  -1   9   4       17.06       21.36      7.93 o
   0   9   4       76.12       78.57      7.55 o
   1   9   4      353.87      382.48     18.22 o
   2   9   4      347.44      305.71     22.76 o
   3   9   4      178.45      172.65     14.42 o
   4   9   4       28.35       21.40      7.28 o
   5   9   4      118.92      130.50     19.83 o
   6   9   4       28.33       32.23     12.85 o
  -5  10   4      174.99      144.60     14.26 o
  -4  10   4       93.99       93.66     11.55 o
  -3  10   4        6.30       -0.61      6.26 o
  -2  10   4       95.57       93.09     11.85 o
  -1  10   4       14.90       15.52      6.92 o
   0  10   4       78.84       58.09      9.63 o
   1  10   4       52.87       32.95      8.47 o
   2  10   4      181.63      181.43     15.22 o
   3  10   4        9.20        3.34      6.42 o
   4  10   4       79.05       90.63     12.03 o
  -2  11   4        1.13       -2.11      6.51 o
  -1  11   4       11.98       16.53      8.20 o
   0  11   4       14.18       -0.80      9.13 o
   1  11   4        6.34       -1.06      6.92 o
   2  11   4       25.52       23.82     12.28 o
  -9   0   5      259.17      248.45     12.68 o
  -7   0   5      278.17      259.67      8.40 o
  -5   0   5      907.49     1001.20     16.87 o
  -3   0   5     3208.65     3199.64     37.89 o
   1   0   5      115.15      113.60      2.60 o
   3   0   5     3850.60     3879.16     55.52 o
   5   0   5       31.47       35.11      2.97 o
   7   0   5     1345.19     1321.64     42.04 o
   9   0   5     1842.63     1819.37     63.56 o
 -10   1   5      334.36      330.88     11.35 o
  -9   1   5        7.71        6.02      2.94 o
  -8   1   5      841.04      825.19     12.53 o
  -7   1   5       40.29       37.25      2.91 o
  -6   1   5       35.57       44.96      2.72 o
  -5   1   5       68.83       79.51      2.91 o
  -4   1   5     1194.15     1320.98     15.72 o
  -3   1   5        5.34       16.14      1.20 o
  -2   1   5     3423.66     3464.46     40.93 o
  -1   1   5       17.53        5.54      1.19 o
   1   1   5      238.81      244.15      2.84 o
   2   1   5     2134.71     2157.42     16.71 o
   3   1   5     2124.63     2350.88     20.52 o
   4   1   5     2577.44     2801.48     26.05 o
   5   1   5      315.37      358.90      6.23 o
   6   1   5      210.20      201.71      5.28 o
   7   1   5      196.76      206.66      8.73 o
   8   1   5       96.17       82.29      9.55 o
   9   1   5       20.52       30.58      7.56 o
  10   1   5       15.79       17.41      9.47 o
 -10   2   5        8.01        2.91      4.46 o
  -9   2   5        9.99       12.84      4.45 o
  -8   2   5       62.28       82.47      4.94 o
  -7   2   5      248.44      253.90      6.82 o
  -6   2   5      764.98      765.59     11.88 o
  -5   2   5      701.10      652.70      9.94 o
  -4   2   5      514.74      501.90      7.68 o
  -3   2   5     1061.52     1039.13     12.71 o
  -2   2   5     4310.69     4137.28     44.06 o
  -1   2   5     6474.59     6560.30     58.02 o
   0   2   5     7110.29     7060.95     58.55 o
   1   2   5      815.07      767.58      7.28 o
   2   2   5     3153.70     3247.67     24.49 o
   3   2   5      397.82      415.26      6.87 o
   4   2   5       57.94       44.91      2.45 o
   5   2   5      663.48      663.23     11.64 o
   6   2   5      349.66      378.48      7.09 o
   7   2   5     1678.57     1683.69     28.24 o
   8   2   5       50.67       42.10      7.49 o
   9   2   5      146.86      159.67     13.23 o
  10   2   5       45.83       50.31      9.08 o
 -10   3   5       11.78        3.82      4.97 o
  -9   3   5      100.64      128.91      8.48 o
  -8   3   5      344.50      318.58     13.72 o
  -7   3   5       33.70       28.65      3.36 o
  -6   3   5      281.23      298.74      7.10 o
  -5   3   5       72.43       68.05      3.55 o
  -4   3   5        0.02        5.51      2.13 o
  -3   3   5     1062.73     1058.48     13.58 o
  -2   3   5      471.17      487.70      8.11 o
  -1   3   5     6761.21     6321.50     61.25 o
   0   3   5      782.38      764.73      8.86 o
   1   3   5     9996.21    10204.19     85.06 o
   2   3   5      459.65      373.19      5.55 o
   3   3   5     1418.66     1484.65     19.12 o
   4   3   5      632.59      651.47      8.58 o
   5   3   5       28.46       33.81      3.04 o
   6   3   5      560.45      605.02     10.36 o
   7   3   5      643.38      620.98     16.96 o
   8   3   5       50.61       43.58      9.47 o
   9   3   5       58.41       71.79      9.96 o
  -9   4   5       22.37       24.05      5.36 o
  -8   4   5        0.02        0.94      3.43 o
  -7   4   5      202.07      225.01     10.71 o
  -6   4   5      346.07      356.40      8.24 o
  -5   4   5     1127.73     1125.70     20.50 o
  -4   4   5      641.79      597.12      9.93 o
  -3   4   5     1115.14     1134.89     23.36 o
  -2   4   5        7.70       18.38      2.31 o
  -1   4   5      223.59      219.12      5.05 o
   0   4   5     4338.72     4218.64     39.51 o
   1   4   5      214.75      201.60      4.47 o
   2   4   5      324.67      308.51      7.72 o
   3   4   5       68.28       64.71      3.09 o
   4   4   5       33.29       42.02      2.96 o
   5   4   5      295.78      315.43      7.66 o
   6   4   5       71.90       92.74      7.68 o
   7   4   5        0.66       -5.38      4.20 o
   8   4   5      101.62       74.13      9.40 o
   9   4   5       13.40       17.10      6.69 o
  -9   5   5       49.60       45.76      8.68 o
  -8   5   5      164.59      148.42      9.22 o
  -7   5   5        2.53        3.88      3.48 o
  -6   5   5      593.82      619.86     11.84 o
  -5   5   5        8.07        9.15      2.69 o
  -4   5   5      240.81      238.54      7.14 o
  -3   5   5      591.89      568.29     13.92 o
  -2   5   5      736.07      733.54     10.41 o
  -1   5   5      253.09      271.36      7.62 o
   0   5   5     2156.38     2242.40     24.93 o
   1   5   5       83.75       88.08      3.54 o
   2   5   5       60.68       53.31      3.28 o
   3   5   5      501.00      525.21     10.13 o
   4   5   5     3311.33     3365.27     34.28 o
   5   5   5      816.45      795.00     24.63 o
   6   5   5       59.07       45.81     11.16 o
   7   5   5        2.11        0.90      7.21 o
   8   5   5        2.05        6.76      8.11 o
   9   5   5       13.57       -3.16      8.56 o
  -9   6   5        0.92       -1.02      5.25 o
  -8   6   5       68.74       74.85      8.92 o
  -7   6   5       92.02       82.05      6.34 o
  -6   6   5        6.78       12.04      4.46 o
  -5   6   5      727.04      736.56     14.74 o
  -4   6   5        2.31        0.92      2.81 o
  -3   6   5      669.72      667.72     13.69 o
  -2   6   5      147.54      157.46      5.54 o
  -1   6   5     1571.24     1670.50     20.31 o
   0   6   5       31.22       32.78      2.88 o
   1   6   5      401.55      399.01      8.62 o
   2   6   5        9.09        4.95      2.01 o
   3   6   5       16.51       13.05      2.88 o
   4   6   5       52.40       55.89      6.59 o
   5   6   5      380.53      397.47     16.22 o
   6   6   5        0.30        3.16      7.89 o
   7   6   5      143.33      131.40     18.03 o
   8   6   5       55.45       48.46     12.62 o
  -8   7   5       28.05       32.04      9.58 o
  -7   7   5       58.84       59.85      8.50 o
  -6   7   5      147.57      153.37     11.45 o
  -5   7   5      207.31      207.76      9.96 o
  -4   7   5      249.41      271.05      9.92 o
  -3   7   5      546.42      586.34     13.18 o
  -2   7   5       21.15       14.23      3.50 o
  -1   7   5        3.46        4.83      2.67 o
   0   7   5        3.51       -1.54      2.13 o
   1   7   5      165.46      173.63      7.69 o
   2   7   5      148.30      146.47      6.90 o
   3   7   5        2.68        1.80      3.55 o
   4   7   5      221.04      192.26     19.83 o
   5   7   5      279.74      264.39     20.74 o
   6   7   5        6.59       -7.89      6.31 o
   7   7   5        4.93       -2.48      8.56 o
   8   7   5      103.31       88.13     16.45 o
  -7   8   5       43.13       48.63      8.38 o
  -6   8   5      258.54      229.26     14.17 o
  -5   8   5        0.05        6.32      4.48 o
  -4   8   5       61.42       59.22      6.66 o
  -3   8   5      124.67      117.56      8.22 o
  -2   8   5      107.56      101.45      7.66 o
  -1   8   5      388.96      375.08     13.81 o
   0   8   5        0.39        0.14      3.85 o
   1   8   5       99.93       93.99      7.65 o
   2   8   5      334.66      362.85     13.10 o
   3   8   5      240.55      233.23     17.36 o
   4   8   5       37.19       33.13     10.82 o
   5   8   5       11.55       18.48      9.69 o
   6   8   5      312.05      280.84     26.82 o
   7   8   5      389.60      389.70     28.40 o
  -6   9   5       51.49       57.69     10.04 o
  -5   9   5       99.51       99.20      8.94 o
  -4   9   5       22.40       15.19      5.40 o
  -3   9   5      294.86      330.45     14.72 o
  -2   9   5       11.13        1.41      4.28 o
  -1   9   5       70.23       82.45     16.09 o
   0   9   5      247.54      242.02     11.62 o
   1   9   5       73.20       73.74     10.12 o
   2   9   5      130.80      116.37     11.79 o
   3   9   5        5.76        4.51      5.96 o
   4   9   5       51.55       46.79     15.44 o
   5   9   5       38.13       44.18     13.97 o
   6   9   5       20.36       18.93     11.04 o
  -4  10   5        5.27       16.56      7.79 o
  -3  10   5       87.92       88.43     11.50 o
  -2  10   5       24.19       30.40     11.38 o
  -1  10   5      314.35      366.46     27.72 o
   0  10   5       35.65       47.28     11.27 o
   1  10   5       21.26       27.25      7.96 o
   2  10   5      157.88      147.20     14.10 o
   3  10   5      159.59      170.66     15.49 o
   4  10   5       15.94        0.47      6.82 o
  -2  11   5        2.87        1.16      6.64 o
  -1  11   5       84.00       85.83     34.82 o
   0  11   5      172.89      158.01     15.26 o
   1  11   5       32.45       38.97      9.88 o
 -10   0   6        3.64       -2.16      6.09 o
  -8   0   6       21.01       18.09      3.81 o
  -6   0   6     4213.65     4104.69     58.77 o
  -4   0   6      212.13      208.58      5.28 o
  -2   0   6     3685.08     3791.55     87.00 o
   0   0   6      222.68      209.03      3.79 o
   2   0   6     3690.34     3920.91     39.23 o
   4   0   6     3246.86     3328.36     43.13 o
   6   0   6        4.48        7.99      2.78 o
   8   0   6      249.83      269.79     23.44 o
  10   0   6       34.26       30.20     11.04 o
 -10   1   6        0.80       -4.09      3.18 o
  -9   1   6       95.14       97.80      5.49 o
  -8   1   6        0.33        0.10      2.14 o
  -7   1   6       32.79       30.56      2.67 o
  -6   1   6      736.59      740.11     10.43 o
  -5   1   6       20.61       22.53      1.97 o
  -4   1   6     2292.09     2383.65     26.41 o
  -3   1   6    10090.63    10231.62    118.21 o
  -2   1   6       32.67       57.42      1.98 o
  -1   1   6      367.16      340.09      5.20 o
   0   1   6      349.77      309.74      4.01 o
   1   1   6      360.72      377.65      4.19 o
   2   1   6      242.17      204.98      3.12 o
   3   1   6      396.28      375.39      4.95 o
   4   1   6       12.94        6.65      1.26 o
   5   1   6        5.35        3.10      1.22 o
   6   1   6      222.87      231.89      6.13 o
   7   1   6     1695.59     1660.73     27.16 o
   8   1   6      118.59      140.67     19.16 o
   9   1   6       19.19       22.07     14.31 o
  10   1   6        0.45        5.94      5.96 o
 -10   2   6      270.13      272.87     11.35 o
  -9   2   6       55.40       54.32      5.17 o
  -8   2   6      201.95      196.61      6.55 o
  -7   2   6       28.49       27.06      3.40 o
  -6   2   6      396.53      372.84      7.40 o
  -5   2   6      194.40      202.44      5.13 o
  -4   2   6     1658.47     1575.76     18.65 o
  -3   2   6       38.91       57.76      2.24 o
  -2   2   6      395.30      299.98      4.47 o
  -1   2   6     1423.78     1336.29     13.96 o
   0   2   6        8.88        9.72      1.07 o
   1   2   6      310.71      279.29      3.92 o
   2   2   6     2024.55     2135.95     17.76 o
   3   2   6      515.68      577.17      7.05 o
   4   2   6     1428.21     1412.33     15.00 o
   5   2   6      691.86      637.18      9.02 o
   6   2   6      153.75      154.12      5.44 o
   7   2   6      247.97      244.40     10.73 o
   8   2   6      178.69      166.34     15.10 o
   9   2   6       27.95       21.19     10.82 o
  10   2   6       15.08       23.52      7.47 o
 -10   3   6       24.37       24.61      5.51 o
  -9   3   6      210.22      226.05      8.74 o
  -8   3   6      179.43      178.69      6.68 o
  -7   3   6       15.84       15.17      2.93 o
  -6   3   6      884.15      830.43     12.84 o
  -5   3   6     1600.01     1578.91     19.98 o
  -4   3   6     2349.33     2421.83     28.03 o
  -3   3   6        3.60        8.37      1.56 o
  -2   3   6      119.62       88.85      4.26 o
  -1   3   6     3405.32     3316.25     36.38 o
   0   3   6      265.18      328.89      4.73 o
   1   3   6     2680.20     2794.82     26.87 o
   2   3   6     1592.29     1659.25     15.39 o
   3   3   6      290.94      361.01      5.91 o
   4   3   6       14.76       18.70      2.15 o
   5   3   6      570.27      594.67      8.89 o
   6   3   6      366.11      371.04     12.28 o
   7   3   6      516.45      475.46     18.73 o
   8   3   6        8.01        5.70      5.66 o
   9   3   6      112.26       90.20     10.71 o
  -9   4   6       77.05       85.94      7.44 o
  -8   4   6       61.34       66.91      5.54 o
  -7   4   6      157.98      151.47      7.51 o
  -6   4   6      123.92      107.22      5.11 o
  -5   4   6       24.07       33.15      3.27 o
  -4   4   6        6.71       10.56      2.24 o
  -3   4   6     1477.93     1343.57     19.20 o
  -2   4   6       13.25        7.21      1.79 o
  -1   4   6      223.22      238.72      5.29 o
   0   4   6      958.70     1080.13     12.34 o
   1   4   6      244.91      251.16      5.78 o
   2   4   6     1116.56     1067.92     12.73 o
   3   4   6        8.84        8.41      1.95 o
   4   4   6        0.89        3.80      1.78 o
   5   4   6        2.14        2.62      2.14 o
   6   4   6      756.50      747.21     18.54 o
   7   4   6      407.47      361.66     20.85 o
   8   4   6       23.56       35.01      7.45 o
   9   4   6        0.77       -6.03      5.08 o
  -9   5   6      182.60      184.99     12.91 o
  -8   5   6       73.46       73.23      9.47 o
  -7   5   6      216.45      210.42      8.29 o
  -6   5   6        7.34        9.18      3.01 o
  -5   5   6      339.61      344.01      8.06 o
  -4   5   6       24.82       25.24      3.14 o
  -3   5   6      144.22      123.58      5.18 o
  -2   5   6      441.20      449.62      8.50 o
  -1   5   6     3338.89     3316.87     35.07 o
   0   5   6       95.30       87.55      3.72 o
   1   5   6      570.38      480.73      7.69 o
   2   5   6       30.56       29.46      2.86 o
   3   5   6      845.57      830.87     13.62 o
   4   5   6       97.26      102.71      4.55 o
   5   5   6      108.94      124.08      7.95 o
   6   5   6       17.24       24.79      9.24 o
   7   5   6        7.87        6.76      8.11 o
   8   5   6        7.74       24.34      9.69 o
   9   5   6      132.12      135.69     19.61 o
  -8   6   6      778.55      850.70     51.84 o
  -7   6   6      377.12      350.19     10.87 o
  -6   6   6      119.94      127.29      7.88 o
  -5   6   6        0.11        1.37      3.08 o
  -4   6   6      177.37      169.21      6.84 o
  -3   6   6       22.86       28.29      5.29 o
  -2   6   6      912.90      911.21     16.01 o
  -1   6   6        6.96        8.23      2.31 o
   0   6   6      711.52      690.53     10.89 o
   1   6   6        5.83        7.05      2.23 o
   2   6   6     1044.42     1060.06     16.34 o
   3   6   6       20.06       15.23      3.12 o
   4   6   6       17.33       12.36      3.95 o
   5   6   6      363.21      322.54     22.09 o
   6   6   6       53.91       63.56     13.30 o
   7   6   6      231.39      180.99     20.96 o
   8   6   6      120.80      155.52     20.29 o
  -8   7   6       97.26       82.61      9.85 o
  -7   7   6       57.95       75.72      8.89 o
  -6   7   6       60.56       74.91      7.08 o
  -5   7   6       28.15       32.48      5.15 o
  -4   7   6        9.78       17.39      3.92 o
  -3   7   6       97.53       92.04      5.93 o
  -2   7   6      242.68      245.68      8.31 o
  -1   7   6     1296.08     1231.43     16.94 o
   0   7   6       55.80       63.14      4.06 o
   1   7   6        2.30        1.43      2.52 o
   2   7   6     1107.88     1103.36     20.06 o
   3   7   6      265.62      279.68     13.41 o
   4   7   6      158.38      151.46     17.36 o
   5   7   6       44.69       27.72     10.14 o
   6   7   6       28.36       34.94     11.72 o
   7   7   6       48.77       33.58     11.95 o
  -7   8   6        0.76       10.31      6.12 o
  -6   8   6      116.97      114.62     10.72 o
  -5   8   6      662.21      641.14     17.67 o
  -4   8   6      205.51      208.89      9.21 o
  -3   8   6       74.98       80.64      7.15 o
  -2   8   6      168.41      169.99      9.25 o
  -1   8   6       21.12       16.11      4.60 o
   0   8   6        2.33        2.73      4.02 o
   1   8   6      273.77      275.53     11.09 o
   2   8   6      179.41      167.56      9.94 o
   3   8   6       74.26       75.05     11.04 o
   4   8   6       41.56       35.61     11.27 o
   5   8   6      288.57      271.82     25.47 o
   6   8   6       35.66       62.21     14.65 o
  -6   9   6       83.44       87.00      8.71 o
  -5   9   6        9.54       19.55      5.72 o
  -4   9   6      234.97      270.55     14.17 o
  -3   9   6      182.82      184.59     11.69 o
  -2   9   6        2.83       -5.44      3.63 o
  -1   9   6       51.35       65.19      7.03 o
   0   9   6       26.35       23.28     10.80 o
   1   9   6       97.75      116.42     12.03 o
   2   9   6       46.00       53.20      8.84 o
   3   9   6      200.29      194.46     15.35 o
   4   9   6       39.34       34.22     12.06 o
   5   9   6       21.45       22.09     11.95 o
  -4  10   6      169.72      175.54     15.22 o
  -3  10   6       41.38       26.18      8.12 o
  -2  10   6       14.99       17.79      7.41 o
  -1  10   6       68.04       88.78     13.19 o
   0  10   6      126.98      105.62     12.34 o
   1  10   6        0.03        1.38      8.34 o
   2  10   6        6.81       10.50      6.87 o
   3  10   6        3.16        6.30      6.93 o
   4  10   6      430.50      452.38     22.31 o
  -1  11   6        0.40        5.87      7.35 o
   0  11   6        3.34       -6.90      5.57 o
   1  11   6        1.49       -1.81      6.61 o
  -9   0   7       81.49       55.34      6.83 o
  -7   0   7       82.73       89.15      8.05 o
  -5   0   7      980.06      957.95     15.45 o
  -3   0   7        0.06        0.68      2.03 o
  -1   0   7      440.18      392.41     10.82 o
   1   0   7     4564.48     4373.43     52.52 o
   3   0   7     7067.12     7588.14     91.20 o
   5   0   7       73.53       72.99      4.66 o
   7   0   7     1090.78     1101.49     42.60 o
   9   0   7     1171.22     1176.55     48.68 o
 -10   1   7        0.52       -2.84      3.69 o
  -9   1   7       20.13       21.95      3.58 o
  -8   1   7      661.83      700.45     12.12 o
  -7   1   7       54.43       57.31      3.57 o
  -6   1   7      678.84      661.55     10.11 o
  -5   1   7       85.76       58.02      2.62 o
  -4   1   7      690.05      758.69      9.50 o
  -3   1   7     2294.91     2311.65     27.69 o
  -2   1   7      123.04      132.17      2.31 o
  -1   1   7     5119.86     5049.01     58.60 o
   0   1   7       12.85       14.28      1.01 o
   1   1   7     1236.07     1315.44     11.81 o
   2   1   7     8282.11     8454.71     66.81 o
   3   1   7       46.16       58.60      2.56 o
   4   1   7     1047.92     1074.08     11.47 o
   5   1   7      378.03      378.83      7.92 o
   6   1   7        0.65       -0.66      1.42 o
   7   1   7       25.87       15.29      6.05 o
   8   1   7      248.32      221.51     14.97 o
   9   1   7      172.64      160.76     13.63 o
  10   1   7        0.05        3.04      6.60 o
 -10   2   7       34.43       16.56      4.87 o
  -9   2   7      149.86      139.09      8.75 o
  -8   2   7       10.93       18.00      3.10 o
  -7   2   7       27.51       29.61      3.01 o
  -6   2   7      314.17      300.44      6.46 o
  -5   2   7     1338.99     1301.01     16.36 o
  -4   2   7      144.76      151.01      3.63 o
  -3   2   7       37.45       45.48      1.82 o
  -2   2   7      257.24      271.69      6.11 o
  -1   2   7     3775.94     3578.48     34.88 o
   0   2   7        0.17        3.22      1.01 o
   1   2   7     4666.42     4875.78     39.27 o
   2   2   7      605.88      666.28      7.44 o
   3   2   7      301.76      343.36      5.50 o
   4   2   7     1134.06     1078.74     12.74 o
   5   2   7      573.69      585.90      9.32 o
   6   2   7        2.06        1.59      2.16 o
   7   2   7        2.49        0.21      4.86 o
   8   2   7       76.99       64.32      8.93 o
   9   2   7        2.94        1.12      5.64 o
 -10   3   7       38.42       37.89      6.00 o
  -9   3   7        0.00        1.99      3.30 o
  -8   3   7      107.77      115.57      5.69 o
  -7   3   7      248.20      260.16      7.06 o
  -6   3   7      286.87      277.51      6.64 o
  -5   3   7     1490.73     1513.90     19.18 o
  -4   3   7      990.49      957.55     12.82 o
  -3   3   7      322.05      363.29      6.08 o
  -2   3   7       63.01       71.79      3.25 o
  -1   3   7     1766.35     1810.68     23.61 o
   0   3   7       27.50       30.37      1.73 o
   1   3   7      236.49      224.32      4.28 o
   2   3   7     1036.96      979.11     14.42 o
   3   3   7      935.02      955.19     11.07 o
   4   3   7     1112.17     1099.00     12.84 o
   5   3   7     1152.28     1203.46     15.27 o
   6   3   7      621.88      587.37     13.52 o
   7   3   7      832.92      755.45     24.54 o
   8   3   7      104.58       92.58     14.31 o
   9   3   7       12.58       14.05      9.47 o
  -9   4   7        1.88        1.89      4.07 o
  -8   4   7      227.50      218.03      8.27 o
  -7   4   7      332.96      343.60      8.42 o
  -6   4   7       18.97       16.80      2.87 o
  -5   4   7       22.98       24.80      3.22 o
  -4   4   7      122.08      136.89      5.00 o
  -3   4   7     5824.06     5638.31     68.48 o
  -2   4   7     1129.04     1168.11     15.17 o
  -1   4   7     1815.52     1929.33     25.97 o
   0   4   7     5915.21     6244.00     57.16 o
   1   4   7      540.16      596.94      8.81 o
   2   4   7     2297.20     2375.27     26.25 o
   3   4   7      174.72      173.20      6.88 o
   4   4   7      419.30      443.85      9.14 o
   5   4   7       30.25       29.38      2.94 o
   6   4   7        0.05       -2.02      4.36 o
   7   4   7      186.89      144.39     12.24 o
   8   4   7       75.31       60.39      9.32 o
   9   4   7        1.90       -1.58      5.41 o
  -9   5   7       17.93       17.32      5.96 o
  -8   5   7        4.03        6.31      3.94 o
  -7   5   7      250.85      250.44     11.19 o
  -6   5   7      245.83      233.22      7.24 o
  -5   5   7      113.43      133.72      5.45 o
  -4   5   7      101.75       85.62      4.65 o
  -3   5   7       46.94       46.60      3.56 o
  -2   5   7        1.70        6.09      2.16 o
  -1   5   7        0.20        4.30      2.10 o
   0   5   7     1378.39     1336.33     16.54 o
   1   5   7      454.50      472.06      7.69 o
   2   5   7       57.42       58.05      3.42 o
   3   5   7        2.12        3.23      2.17 o
   4   5   7     1633.58     1687.78     26.31 o
   5   5   7       39.55       49.42      6.90 o
   6   5   7      656.75      693.31     33.58 o
   7   5   7        3.42       10.59      8.34 o
  -8   6   7       94.98       98.04      9.63 o
  -7   6   7      158.00      176.86      8.29 o
  -6   6   7        0.23        3.29      3.94 o
  -5   6   7      838.87      839.42     15.79 o
  -4   6   7        0.20        0.95      2.79 o
  -3   6   7     1460.57     1442.21     20.01 o
  -2   6   7       72.84       89.88      5.14 o
  -1   6   7      879.42      886.57     14.28 o
   0   6   7     1802.90     1772.65     21.49 o
   1   6   7        3.27        0.38      1.98 o
   2   6   7        4.72        5.54      2.47 o
   3   6   7        1.85        3.26      2.56 o
   4   6   7       12.05        5.74      4.70 o
   5   6   7       29.96       23.22      9.47 o
   6   6   7        5.89       -5.86      7.21 o
   7   6   7      521.26      470.39     29.53 o
   8   6   7        1.98        6.76      9.92 o
  -8   7   7      134.82      132.30     12.62 o
  -7   7   7       20.02       20.72      6.16 o
  -6   7   7       17.96       24.19      7.98 o
  -5   7   7      127.07      158.50      8.90 o
  -4   7   7      116.79      126.08      6.94 o
  -3   7   7       32.39       37.76      4.58 o
  -2   7   7        0.12        2.91      3.00 o
  -1   7   7      201.65      175.43      6.69 o
   0   7   7      509.29      505.11     10.98 o
   1   7   7        4.89        6.80      3.22 o
   2   7   7       32.17       28.19      3.88 o
   3   7   7      248.97      264.35     12.84 o
   4   7   7      114.53      110.44     15.33 o
   5   7   7        7.59       11.72      8.56 o
   6   7   7      339.07      368.74     25.92 o
   7   7   7       86.68       77.31     15.33 o
  -7   8   7        4.96        3.01      5.55 o
  -6   8   7       75.08       75.55      9.08 o
  -5   8   7       35.49       29.21      5.69 o
  -4   8   7       59.98       50.57      5.57 o
  -3   8   7      725.12      729.07     20.65 o
  -2   8   7        6.03        2.78      3.62 o
  -1   8   7       69.28       63.03      6.48 o
   0   8   7      480.39      496.73     26.45 o
   1   8   7      150.82      159.64      9.59 o
   2   8   7       30.13       35.01      5.55 o
   3   8   7      229.09      211.00     16.23 o
   4   8   7       48.91       51.16     12.40 o
   5   8   7      122.89      142.90     19.16 o
   6   8   7       58.74       51.39     13.75 o
  -6   9   7       70.10       78.10     10.02 o
  -5   9   7        5.81        4.32      5.01 o
  -4   9   7       20.05       21.54      5.60 o
  -3   9   7       67.22       69.00     11.22 o
  -2   9   7        6.69        5.45      4.51 o
  -1   9   7       67.37       84.86      7.79 o
   0   9   7        1.41        5.34      4.58 o
   1   9   7       71.25       68.64     13.41 o
   2   9   7       24.79       22.21      7.17 o
   3   9   7      374.89      372.60     18.72 o
   4   9   7       88.94       88.29     11.39 o
   5   9   7      163.99      151.46     20.29 o
  -4  10   7       99.92       96.17     12.06 o
  -3  10   7      122.00      101.11     20.74 o
  -2  10   7        4.26        8.20      6.51 o
  -1  10   7      244.81      238.70     17.28 o
   0  10   7       93.15      109.67     14.76 o
   1  10   7      150.84      158.73     20.96 o
   2  10   7        7.47        3.27      6.69 o
   3  10   7        0.02       -9.02      6.20 o
 -10   0   8        0.90        3.30      4.42 o
  -8   0   8      691.71      656.42     16.66 o
  -6   0   8       23.02       19.23      2.38 o
  -4   0   8     7822.56     8134.89    134.27 o
  -2   0   8        0.04       16.23      1.58 o
   0   0   8     8928.07     9338.21    108.18 o
   2   0   8        5.72        4.17      1.55 o
   4   0   8     1031.20     1044.13     17.05 o
   6   0   8     1523.60     1483.67     34.44 o
   8   0   8       80.22      105.71     16.00 o
 -10   1   8        0.01       -5.31      3.66 o
  -9   1   8        9.30       10.91      3.14 o
  -8   1   8      267.85      264.30      8.33 o
  -7   1   8      518.03      504.46     10.88 o
  -6   1   8       63.75       67.02      3.80 o
  -5   1   8       34.26       39.81      2.13 o
  -4   1   8     1399.58     1495.45     16.69 o
  -3   1   8     3349.50     3224.76     44.02 o
  -2   1   8     1979.24     2047.69     28.62 o
  -1   1   8     4088.53     3905.32     45.81 o
   0   1   8       65.98       55.56      2.27 o
   1   1   8      914.21      968.00      9.88 o
   2   1   8      287.73      294.58      4.71 o
   3   1   8      944.87     1138.74     12.27 o
   4   1   8     1143.49     1317.46     14.32 o
   5   1   8      208.13      203.51      5.87 o
   6   1   8        5.54        0.77      1.49 o
   7   1   8      290.99      317.40     15.22 o
   8   1   8      895.16      872.76     27.97 o
   9   1   8      114.96      142.66     13.14 o
 -10   2   8      221.13      202.60      9.77 o
  -9   2   8      692.32      714.07     14.64 o
  -8   2   8      118.40       91.71      4.82 o
  -7   2   8       65.93       63.84      3.72 o
  -6   2   8      164.42      172.54      4.86 o
  -5   2   8      160.50      154.15      4.09 o
  -4   2   8       97.54       76.55      3.63 o
  -3   2   8       29.93       32.03      2.51 o
  -2   2   8       46.22       46.79      2.64 o
  -1   2   8     8188.91     8036.31     76.42 o
   0   2   8      316.74      321.89      4.12 o
   1   2   8     1480.35     1538.71     14.83 o
   2   2   8      989.32      938.26     11.04 o
   3   2   8     2575.89     2642.65     24.84 o
   4   2   8      648.91      656.93      8.89 o
   5   2   8        0.56        1.60      1.78 o
   6   2   8      319.94      309.43     25.78 o
   7   2   8      141.84      140.77     12.03 o
   8   2   8      145.30      121.10     26.03 o
   9   2   8        3.26        6.53      6.01 o
 -10   3   8       33.66       32.30      5.61 o
  -9   3   8       12.21       14.96      3.94 o
  -8   3   8       69.00       60.35      4.33 o
  -7   3   8       75.58       72.37      4.17 o
  -6   3   8      295.33      299.99      6.78 o
  -5   3   8      622.12      636.28      9.84 o
  -4   3   8     3149.50     3035.12     34.11 o
  -3   3   8        2.82        1.82      1.39 o
  -2   3   8      349.59      357.29      5.75 o
  -1   3   8       13.31       19.68      1.85 o
   0   3   8     1023.55     1110.36     12.20 o
   1   3   8     1248.54     1221.34     13.39 o
   2   3   8       70.41       89.87      4.47 o
   3   3   8      352.22      312.81      5.99 o
   4   3   8      750.59      714.98      9.68 o
   5   3   8      340.71      342.17      7.16 o
   6   3   8       55.54       59.34      7.86 o
   7   3   8      139.47      114.75     13.97 o
   8   3   8       12.15       17.10      6.74 o
   9   3   8       88.86       90.26     11.13 o
  -9   4   8       16.61       24.09      4.48 o
  -8   4   8      635.31      611.41     13.47 o
  -7   4   8      348.33      363.05      8.58 o
  -6   4   8      190.36      203.13      6.00 o
  -5   4   8      132.26      122.11      4.71 o
  -4   4   8        2.61        4.58      2.08 o
  -3   4   8       24.41       24.31      2.59 o
  -2   4   8        0.06        0.33      1.81 o
  -1   4   8      584.35      599.30      9.53 o
   0   4   8     1989.77     1881.56     21.08 o
   1   4   8       49.17       61.38      2.85 o
   2   4   8     1208.58     1162.86     14.94 o
   3   4   8     1145.32     1177.80     15.50 o
   4   4   8      342.93      325.92      7.23 o
   5   4   8       44.59       47.60      6.01 o
   6   4   8      100.10       83.43      9.21 o
   7   4   8      100.17      102.72     14.65 o
   8   4   8        9.70       16.43      6.60 o
   9   4   8      102.60      102.05     26.26 o
  -9   5   8       71.88       75.00     11.57 o
  -8   5   8       53.17       39.53      4.86 o
  -7   5   8      125.41      127.41      6.84 o
  -6   5   8        0.00       -1.46      2.50 o
  -5   5   8       41.69       44.08      3.68 o
  -4   5   8      466.22      487.91     10.20 o
  -3   5   8      201.03      213.52      5.80 o
  -2   5   8       82.72       80.11      3.90 o
  -1   5   8      907.61      939.17     14.04 o
   0   5   8     1061.10      981.01     14.77 o
   1   5   8     1390.03     1289.96     15.21 o
   2   5   8        5.28        3.49      2.05 o
   3   5   8      127.63      138.54      5.30 o
   4   5   8        0.08        0.69      2.57 o
   5   5   8        4.93       16.44      5.25 o
   6   5   8        4.08        2.03      7.44 o
   7   5   8      555.93      457.32     28.40 o
   8   5   8        1.87       -3.38      7.44 o
  -8   6   8      271.73      312.25     18.31 o
  -7   6   8       32.29       35.03      4.77 o
  -6   6   8     1285.49     1268.92     32.93 o
  -5   6   8      271.45      275.58      8.49 o
  -4   6   8       57.79       66.89      4.36 o
  -3   6   8       37.09       32.74      3.37 o
  -2   6   8      221.48      192.10      6.94 o
  -1   6   8      254.33      246.12      6.86 o
   0   6   8       59.79       67.03      4.39 o
   1   6   8      156.52      164.08      5.30 o
   2   6   8     2286.05     2316.56     27.16 o
   3   6   8      190.74      185.16      7.87 o
   4   6   8      581.24      556.63     18.80 o
   5   6   8        1.03       -0.68      6.76 o
   6   6   8       86.57       84.52     14.65 o
   7   6   8       13.17        7.44      8.56 o
   8   6   8      105.74      129.15     18.93 o
  -8   7   8        9.26        2.18      5.66 o
  -7   7   8      240.88      221.39     13.00 o
  -6   7   8       38.46       36.19      5.62 o
  -5   7   8      640.07      640.88     16.37 o
  -4   7   8      686.39      745.87     15.35 o
  -3   7   8        3.67        4.23      4.05 o
  -2   7   8      184.60      180.03      7.01 o
  -1   7   8       10.33       11.00      3.09 o
   0   7   8       70.93       57.12      5.13 o
   1   7   8     1564.95     1591.50     29.14 o
   2   7   8       93.04       87.61      6.24 o
   3   7   8      113.40      125.64     10.37 o
   4   7   8      159.83      150.79     17.81 o
   5   7   8        1.50       -3.16      6.99 o
   6   7   8       14.56       17.36      9.92 o
   7   7   8        0.05        0.23      8.56 o
  -7   8   8      160.60      169.91     13.03 o
  -6   8   8       52.16       54.49      8.02 o
  -5   8   8        8.13        0.02      4.24 o
  -4   8   8        0.35        3.12      3.59 o
  -3   8   8       49.62       46.12      5.88 o
  -2   8   8        5.46        1.25      3.58 o
  -1   8   8       82.70       72.69      6.66 o
   0   8   8        5.02        5.90      4.52 o
   1   8   8       27.57       35.13      5.47 o
   2   8   8       59.44       54.64      6.53 o
   3   8   8      585.61      610.62     23.10 o
   4   8   8       65.97       75.73     14.20 o
   5   8   8       24.38       33.58     11.72 o
   6   8   8        9.16        6.09      9.92 o
  -5   9   8        0.46       -6.99      5.26 o
  -4   9   8       19.45       14.24      5.16 o
  -3   9   8       43.60       37.38      6.30 o
  -2   9   8      156.56      173.27     10.61 o
  -1   9   8       71.01       71.33      7.35 o
   0   9   8       90.18       74.44      7.41 o
   1   9   8        2.68        6.31      4.86 o
   2   9   8        0.07       -1.68      5.39 o
   3   9   8        1.72        6.82      6.76 o
   4   9   8       31.83       24.00      8.29 o
   5   9   8        3.84        3.83      9.47 o
  -4  10   8       85.43      102.93     13.69 o
  -3  10   8       24.23       31.78      6.66 o
  -2  10   8        6.36       11.57      5.44 o
  -1  10   8       20.43       34.12     11.72 o
   0  10   8        5.00        3.09     10.26 o
   1  10   8        0.63       -2.01      6.13 o
   2  10   8        3.77        5.44     15.55 o
   3  10   8        0.35        7.10      7.01 o
  -9   0   9       34.46       35.92      6.37 o
  -7   0   9     1034.34     1071.70     61.42 o
  -5   0   9        2.85        1.58      2.23 o
  -3   0   9       59.45       82.94      4.51 o
  -1   0   9     4361.27     4726.41     94.66 o
   1   0   9     1271.96     1211.14     16.90 o
   3   0   9     3784.51     3822.63     48.59 o
   5   0   9      796.56      809.88     15.73 o
   7   0   9      249.20      262.13     19.83 o
   9   0   9        1.49       -2.25      8.56 o
 -10   1   9       10.99       13.88     10.93 o
  -9   1   9      156.75      169.54      6.35 o
  -8   1   9      268.85      254.16      6.97 o
  -7   1   9      171.10      180.44      5.20 o
  -6   1   9     2707.32     2636.83     29.98 o
  -5   1   9      866.97      830.39     11.99 o
  -4   1   9      407.13      468.93      6.73 o
  -3   1   9     3774.38     3833.19     64.23 o
  -2   1   9        7.08        5.86      1.57 o
  -1   1   9     1773.95     1715.51     21.12 o
   0   1   9      203.67      190.12      3.29 o
   1   1   9     1096.63     1027.54     10.54 o
   2   1   9      288.22      246.92      4.75 o
   3   1   9      550.61      494.82     10.25 o
   4   1   9      988.21      962.84     11.55 o
   5   1   9      256.90      266.50      5.77 o
   6   1   9       30.46       27.71      4.11 o
   7   1   9       77.65       83.33      9.95 o
   8   1   9      239.43      211.79     25.24 o
   9   1   9      222.23      163.97     22.76 o
 -10   2   9      133.34      153.15      8.65 o
  -9   2   9      430.24      469.86     10.28 o
  -8   2   9        0.12       -1.05      2.34 o
  -7   2   9       16.19       24.23      3.01 o
  -6   2   9      103.97      101.95      3.91 o
  -5   2   9       61.23       66.99      2.81 o
  -4   2   9      349.06      380.50      5.69 o
  -3   2   9     2581.59     2561.66     36.52 o
  -2   2   9        0.59        1.45      1.13 o
  -1   2   9     1673.28     1804.23     20.38 o
   0   2   9        0.07        1.34      0.96 o
   1   2   9     4239.81     4493.65     38.90 o
   2   2   9     1268.18     1328.82     15.90 o
   3   2   9      743.77      873.08     11.17 o
   4   2   9        1.62       -0.04      1.68 o
   5   2   9        0.02       -0.94      1.80 o
   6   2   9      235.83      216.13     10.12 o
   7   2   9       73.10       74.27      9.16 o
   8   2   9        3.56       -5.93      5.02 o
   9   2   9        0.13       -3.43      7.10 o
  -9   3   9      113.39      131.56      6.89 o
  -8   3   9       67.54       80.59      4.75 o
  -7   3   9       96.42      111.00      4.80 o
  -6   3   9        3.02        6.95      2.26 o
  -5   3   9      151.43      176.90      4.73 o
  -4   3   9      857.12      832.40     11.21 o
  -3   3   9      407.14      378.80      6.66 o
  -2   3   9       30.62       26.76      1.68 o
  -1   3   9     1095.58     1234.67     15.45 o
   0   3   9     1560.79     1456.90     14.44 o
   1   3   9      440.71      426.54      6.55 o
   2   3   9      164.87      174.18      4.28 o
   3   3   9       68.63       76.85      3.44 o
   4   3   9      284.44      258.44      5.95 o
   5   3   9        8.12       12.97      2.53 o
   6   3   9      249.04      269.33     14.02 o
   7   3   9     1297.56     1198.53     33.46 o
   8   3   9       31.43       30.19      9.80 o
   9   3   9       62.59       60.30      9.87 o
  -9   4   9       11.16       13.49      4.00 o
  -8   4   9        1.28        0.74      3.03 o
  -7   4   9       26.97       24.85      3.23 o
  -6   4   9        4.97        4.27      2.32 o
  -5   4   9       13.62       13.37      2.51 o
  -4   4   9     1299.69     1263.64     18.35 o
  -3   4   9      188.78      191.20      5.36 o
  -2   4   9      614.26      589.83      9.17 o
  -1   4   9     4092.08     4016.32     44.92 o
   0   4   9      686.54      666.85      9.66 o
   1   4   9       68.76       85.09      4.10 o
   2   4   9       40.32       41.02      2.97 o
   3   4   9      145.58      164.55      4.95 o
   4   4   9      301.92      305.35      6.75 o
   5   4   9       57.61       56.57      5.66 o
   6   4   9      200.67      161.23     25.24 o
   7   4   9       29.40       42.62      8.36 o
   8   4   9      109.40       86.10     11.10 o
  -9   5   9        1.07        3.40      7.97 o
  -8   5   9      173.92      191.76      8.11 o
  -7   5   9       23.03       20.24      3.98 o
  -6   5   9        1.43        1.83      2.67 o
  -5   5   9      143.83      152.10      8.91 o
  -4   5   9     1420.30     1453.72     21.59 o
  -3   5   9        2.43        5.60      2.21 o
  -2   5   9      625.31      623.79     11.67 o
  -1   5   9      297.25      313.19     12.12 o
   0   5   9        1.24        4.82      2.03 o
   1   5   9        3.31       12.28      5.17 o
   2   5   9      172.33      168.79      5.51 o
   3   5   9       14.23        8.06      2.63 o
   4   5   9      110.53      110.85      6.43 o
   5   5   9       65.51       65.87     18.26 o
   6   5   9      534.52      532.15     29.98 o
   7   5   9        0.48       -6.09      6.99 o
   8   5   9      124.51      122.39     18.48 o
  -8   6   9       72.47       75.50      7.23 o
  -7   6   9        7.68        8.61      4.22 o
  -6   6   9        8.52       15.81      4.34 o
  -5   6   9      462.71      456.69     10.88 o
  -4   6   9      174.25      175.03      6.47 o
  -3   6   9      232.50      234.26      6.79 o
  -2   6   9       14.47       20.01      3.17 o
  -1   6   9      731.12      700.11     12.23 o
   0   6   9      607.32      564.77     11.04 o
   1   6   9      209.64      197.97      6.15 o
   2   6   9       18.18       15.64      3.32 o
   3   6   9      739.40      752.92     20.43 o
   4   6   9        3.32       17.20      5.47 o
   5   6   9        1.50       -4.51      6.31 o
   6   6   9        0.79        1.58      7.44 o
   7   6   9       15.48       12.62      9.47 o
  -7   7   9       44.01       33.50      6.70 o
  -6   7   9       51.67       70.56      6.59 o
  -5   7   9        0.62        5.94      3.61 o
  -4   7   9       85.60       78.98      5.66 o
  -3   7   9       10.18       10.86      3.96 o
  -2   7   9       50.30       50.79      5.99 o
  -1   7   9       99.54       93.90      6.10 o
   0   7   9        0.67       -0.63      3.22 o
   1   7   9      282.67      286.85      9.66 o
   2   7   9      154.38      140.30      7.49 o
   3   7   9       50.55       60.20     21.41 o
   4   7   9       17.29       10.82      8.56 o
   5   7   9       15.60       29.98     10.37 o
   6   7   9       81.25       69.42     14.20 o
   7   7   9      127.27      105.71     17.81 o
  -6   8   9        7.20        3.91      5.48 o
  -5   8   9       37.08       30.94      6.70 o
  -4   8   9      128.64      115.12      8.32 o
  -3   8   9        0.20        5.96      4.36 o
  -2   8   9      152.67      144.98      7.88 o
  -1   8   9      230.83      236.25     10.29 o
   0   8   9      127.75      117.85      8.41 o
   1   8   9       47.22       53.09      6.29 o
   2   8   9        7.44       11.41      4.73 o
   3   8   9       30.07       26.72      7.09 o
   4   8   9        4.25        0.90      8.11 o
   5   8   9       88.07      102.10     17.36 o
   6   8   9       32.94       57.93     14.43 o
  -5   9   9        1.91        3.52      6.20 o
  -4   9   9        0.15       -1.47      9.70 o
  -3   9   9       16.25       16.81      5.26 o
  -2   9   9       69.17       65.97      7.17 o
  -1   9   9       83.15       78.31      7.78 o
   0   9   9        3.84        1.68      4.59 o
   1   9   9       52.22       54.18      7.03 o
   2   9   9       87.44       93.09     11.10 o
   3   9   9        0.02       -3.82      6.09 o
   4   9   9       26.00       31.75      8.43 o
   5   9   9        0.37       -8.79      8.11 o
  -3  10   9       57.75       52.91      7.47 o
  -2  10   9       67.64       71.14      8.10 o
  -1  10   9        7.97        7.32      6.60 o
   0  10   9        4.38       -2.81      5.96 o
   1  10   9      103.49      106.49     12.19 o
   2  10   9       34.61       29.41      8.84 o
   3  10   9       54.14       53.24     12.73 o
 -10   0  10       15.29       12.85      8.34 o
  -8   0  10     4007.39     4038.91     79.79 o
  -6   0  10      467.58      468.97     12.11 o
  -4   0  10       16.40       11.17      2.48 o
  -2   0  10      322.29      368.14      8.23 o
   0   0  10     3075.14     3051.62     46.51 o
   2   0  10      154.61      164.35      5.48 o
   4   0  10     1829.89     1994.27     28.63 o
   6   0  10      785.53      729.81     30.54 o
   8   0  10      680.96      696.69     35.84 o
 -10   1  10        0.02       -7.61      5.18 o
  -9   1  10      240.05      238.71     12.88 o
  -8   1  10      102.45      117.08      5.08 o
  -7   1  10        1.39        1.49      2.66 o
  -6   1  10      116.56      121.55      9.86 o
  -5   1  10      182.35      172.07      5.08 o
  -4   1  10      701.72      733.74     14.58 o
  -3   1  10       69.13       74.93      6.99 o
  -2   1  10       56.52       91.66      3.50 o
   0   1  10        1.06        2.73      0.75 o
   1   1  10     1087.55     1048.40     10.89 o
   2   1  10     1273.30     1300.29     14.49 o
   3   1  10      640.94      662.28     10.05 o
   4   1  10     1192.22     1288.13     15.49 o
   5   1  10      121.04      119.87      4.40 o
   6   1  10       43.80       50.19      5.94 o
   7   1  10      237.55      237.21     14.62 o
   8   1  10        9.45        3.26      5.94 o
   9   1  10       75.48       71.18     10.93 o
  -9   2  10      207.74      215.36      7.54 o
  -8   2  10        1.75       -0.06      2.28 o
  -7   2  10     1116.09     1094.95     15.20 o
  -6   2  10      743.21      742.90     10.69 o
  -5   2  10      851.46      868.98     11.22 o
  -4   2  10        0.11        0.24      0.98 o
  -3   2  10      532.42      543.04      8.19 o
  -2   2  10     4646.03     4494.59     61.28 o
  -1   2  10        9.47       13.63      1.34 o
   0   2  10      768.50      891.96      9.38 o
   1   2  10     1129.16     1139.38     11.86 o
   2   2  10       90.75       66.54      3.15 o
   3   2  10       44.24       37.00      3.06 o
   4   2  10       76.72       76.08      3.68 o
   5   2  10     1170.33     1166.48     15.22 o
   6   2  10      469.20      472.05     14.64 o
   7   2  10      608.82      550.60     21.64 o
   8   2  10       78.95       74.71      9.85 o
   9   2  10       82.89       85.51     11.37 o
  -9   3  10      136.14      142.34      7.09 o
  -8   3  10        1.32        0.60      2.58 o
  -7   3  10      147.81      142.49      5.19 o
  -6   3  10       15.29       14.02      2.42 o
  -5   3  10      643.08      659.54      9.91 o
  -4   3  10        3.13        3.16      1.71 o
  -3   3  10      828.89      823.53     10.65 o
  -2   3  10     1357.96     1315.46     14.44 o
  -1   3  10       12.19        6.36      2.37 o
   0   3  10     1048.58     1063.43     11.13 o
   1   3  10     1759.63     1749.53     18.43 o
   2   3  10      444.28      431.85      7.63 o
   3   3  10      714.03      670.54      9.72 o
   4   3  10       31.50       31.64      2.84 o
   5   3  10       93.38       87.45      5.91 o
   6   3  10      216.75      223.03     14.50 o
   7   3  10       13.80        9.19      5.96 o
   8   3  10       12.54       17.29      6.69 o
   9   3  10       23.10       20.24      7.17 o
  -9   4  10       24.43       32.25      4.49 o
  -8   4  10        1.64        0.28      3.04 o
  -7   4  10       30.22       25.39      3.23 o
  -6   4  10      273.77      275.96      8.24 o
  -5   4  10      254.21      255.50      6.25 o
  -4   4  10     2144.15     2097.29     27.89 o
  -3   4  10       29.18       24.65      2.45 o
  -2   4  10        0.86        4.17      1.63 o
  -1   4  10       48.50       39.32      2.80 o
   0   4  10      960.02     1010.05     12.01 o
   1   4  10     1092.90     1084.56     14.02 o
   2   4  10      109.93      110.86      5.66 o
   3   4  10      309.77      314.13      7.00 o
   4   4  10      634.58      636.62     10.25 o
   5   4  10        1.45        0.26      3.94 o
   6   4  10      141.65      113.38     13.75 o
   7   4  10        2.22        7.03      5.78 o
   8   4  10       17.20       20.66      7.33 o
  -8   5  10       32.91       32.25      4.57 o
  -7   5  10      101.86      101.30      5.92 o
  -6   5  10      315.14      320.61      7.93 o
  -5   5  10      266.43      271.28      7.73 o
  -4   5  10      170.85      177.63      6.31 o
  -3   5  10      593.74      571.13      9.84 o
  -2   5  10        4.20        9.26      2.58 o
  -1   5  10      173.94      184.74      7.59 o
   0   5  10      108.02      125.44      4.31 o
   1   5  10      133.85      143.22      6.36 o
   2   5  10      652.18      670.52     11.97 o
   3   5  10     1082.95     1106.72     17.32 o
   4   5  10       17.70        4.43      4.82 o
   5   5  10      157.11      154.49     11.51 o
   6   5  10        0.32        0.90      6.99 o
   7   5  10       21.96        8.41      6.03 o
   8   5  10       19.18       18.67      9.35 o
  -8   6  10        6.92        9.31      3.96 o
  -7   6  10        5.06        6.99      4.08 o
  -6   6  10      837.66      832.51     18.32 o
  -5   6  10      339.70      351.85      9.43 o
  -4   6  10      885.01      920.35     16.94 o
  -3   6  10        0.26        0.25      2.51 o
  -2   6  10       13.95       11.42      3.16 o
  -1   6  10        1.39       -1.30      2.41 o
   0   6  10      281.57      281.13      7.09 o
   1   6  10      163.54      180.46      8.99 o
   2   6  10      811.36      828.88     14.67 o
   3   6  10      103.38      102.68      6.54 o
   4   6  10     1651.10     1627.48     38.45 o
   5   6  10       29.94       26.82     10.14 o
   6   6  10        1.95        3.83      8.11 o
   7   6  10       69.28       43.73     13.07 o
  -7   7  10       46.61       33.49      5.77 o
  -6   7  10      119.86      130.26      8.28 o
  -5   7  10       57.15       53.75      5.89 o
  -4   7  10      124.30      130.04      6.89 o
  -3   7  10      224.38      207.81      9.26 o
  -2   7  10        0.01       -0.75      3.21 o
  -1   7  10       11.81       13.57      3.65 o
   0   7  10       37.52       33.99      4.05 o
   1   7  10      292.52      295.06      8.83 o
   2   7  10        6.90        8.13      4.62 o
   3   7  10      525.83      561.02     33.25 o
   4   7  10        7.03       16.90      9.02 o
   5   7  10        2.95        6.31      8.34 o
   6   7  10       52.73       44.85     13.52 o
  -6   8  10       95.96      116.90     10.59 o
  -5   8  10        0.04       -3.59      4.17 o
  -4   8  10       33.97       36.35      5.66 o
  -3   8  10      141.49      144.94     13.27 o
  -2   8  10      171.03      196.25     12.17 o
  -1   8  10        1.80        4.03      4.04 o
   0   8  10       20.11       18.20      4.92 o
   1   8  10      342.62      325.93     13.12 o
   2   8  10      179.91      186.14     12.10 o
   3   8  10       26.54       22.81      7.24 o
   4   8  10        0.09       -3.83      7.89 o
   5   8  10       69.92       75.28     15.78 o
  -5   9  10       10.79       13.06      6.39 o
  -4   9  10       44.36       60.38      8.50 o
  -3   9  10       35.25       38.80      9.09 o
  -2   9  10       92.31      101.34      8.42 o
  -1   9  10      279.51      270.09     13.83 o
   0   9  10      222.69      249.01     12.36 o
   1   9  10       62.59       78.14      9.17 o
   2   9  10      116.75      138.10     13.13 o
   3   9  10        4.83       13.29      6.83 o
   4   9  10       57.66       57.66     10.14 o
  -3  10  10      126.98      129.22     11.91 o
  -2  10  10       25.43       39.93     11.63 o
  -1  10  10       28.98       26.99      8.27 o
   0  10  10       11.62        5.89      6.21 o
   1  10  10       10.09       11.15      7.41 o
   2  10  10       33.94       28.12      8.44 o
  -9   0  11      381.33      393.53     14.81 o
  -7   0  11     2577.85     2545.28     47.57 o
  -5   0  11      185.08      177.46      6.99 o
  -3   0  11     2712.87     2616.13     61.76 o
  -1   0  11      172.20      184.32      4.35 o
   1   0  11      719.15      690.00     12.53 o
   3   0  11     2310.97     2347.73     37.29 o
   5   0  11      325.18      313.77     10.80 o
   7   0  11       56.23       48.46     11.50 o
   9   0  11       72.12       84.07     16.23 o
  -9   1  11       48.29       50.37      4.80 o
  -8   1  11       10.39        5.96      3.42 o
  -7   1  11       83.33       78.64      4.41 o
  -6   1  11      661.27      646.91     10.63 o
  -5   1  11       12.78       11.23      1.58 o
  -4   1  11     1369.17     1323.31     24.15 o
  -3   1  11       40.04       51.04      5.07 o
  -2   1  11        4.01        2.48      2.03 o
  -1   1  11     1065.85     1256.10     11.31 o
   0   1  11       70.84       51.15      2.05 o
   1   1  11        1.14        0.90      1.15 o
   2   1  11       35.98       40.88      2.43 o
   3   1  11      157.14      154.06      4.78 o
   4   1  11      566.63      548.85      9.73 o
   5   1  11      532.32      502.50      9.68 o
   6   1  11      697.17      640.96     17.26 o
   7   1  11       41.00       42.45     11.38 o
   8   1  11        9.72        8.92      5.82 o
   9   1  11        0.24       -2.24      5.20 o
  -9   2  11       90.82       96.12      6.11 o
  -8   2  11      178.69      173.55      8.65 o
  -7   2  11      490.97      473.53     11.94 o
  -6   2  11      392.76      399.89      8.06 o
  -5   2  11       81.33       74.70      3.22 o
  -4   2  11      198.25      185.07      8.79 o
  -3   2  11      668.57      685.14     14.74 o
  -2   2  11     1295.70     1158.07     28.56 o
  -1   2  11      526.75      512.93      6.79 o
   0   2  11       59.68       88.59      2.63 o
   1   2  11      106.92      104.31      3.13 o
   2   2  11       18.67       24.83      2.19 o
   3   2  11     1159.41     1171.99     15.45 o
   4   2  11       81.76      113.61      4.85 o
   5   2  11      256.25      260.04      7.83 o
   6   2  11       12.63        9.48      5.23 o
   7   2  11      172.57      138.50     17.13 o
   8   2  11       28.57       35.86      7.88 o
   9   2  11        0.28        1.47      5.74 o
  -9   3  11        7.18        5.28      4.09 o
  -8   3  11        1.43        1.20      2.90 o
  -7   3  11      888.36      919.88     13.68 o
  -6   3  11       94.97       87.09      3.77 o
  -5   3  11     2615.61     2646.95     30.24 o
  -4   3  11     1362.24     1352.99     14.95 o
  -3   3  11       73.21       66.72      2.45 o
  -2   3  11       14.54       12.90      1.47 o
  -1   3  11      140.28      138.12      3.66 o
   0   3  11       57.55       45.58      2.19 o
   1   3  11     1117.36     1108.87     12.93 o
   2   3  11      232.35      204.76      5.44 o
   3   3  11       14.14       12.46      2.49 o
   4   3  11      895.74      946.56     14.13 o
   5   3  11      665.72      627.25     14.26 o
   6   3  11      247.71      250.47     14.69 o
   7   3  11        7.53        6.38      5.73 o
   8   3  11       57.58       71.27     11.50 o
  -9   4  11      172.40      200.85      8.20 o
  -8   4  11       50.37       54.37      4.32 o
  -7   4  11        0.20        6.17      2.58 o
  -6   4  11        3.84        5.17      2.30 o
  -5   4  11     1795.68     1711.82     21.57 o
  -4   4  11      407.15      409.55      8.20 o
  -3   4  11       12.51       15.85      1.92 o
  -2   4  11      374.26      374.37     10.82 o
  -1   4  11     1007.97      984.44     15.32 o
   0   4  11     1611.77     1540.35     16.75 o
   1   4  11      717.87      703.64     12.87 o
   2   4  11     1533.55     1557.67     21.05 o
   3   4  11       95.15       89.40      5.00 o
   4   4  11        0.08       -0.67      2.73 o
   5   4  11       72.66       74.77      6.70 o
   6   4  11       54.97       57.51      8.50 o
   7   4  11      218.37      222.84     32.91 o
   8   4  11       10.65       17.21      6.77 o
  -8   5  11      113.72      115.44      6.63 o
  -7   5  11        6.64       10.74      3.36 o
  -6   5  11      160.73      163.76      7.11 o
  -5   5  11       33.58       32.45      3.51 o
  -4   5  11      283.68      282.72      6.79 o
  -3   5  11      249.29      258.08      6.38 o
  -2   5  11     2112.58     2092.57     34.97 o
  -1   5  11      156.26      162.86      5.58 o
   0   5  11      643.90      625.21      9.23 o
   1   5  11      416.96      393.17      8.14 o
   2   5  11     1133.25     1133.05     17.22 o
   3   5  11        9.15        6.53      3.39 o
   4   5  11        5.87        1.28      4.17 o
   5   5  11        0.02       10.37      7.89 o
   6   5  11        1.73        3.24      5.19 o
   7   5  11       55.71       56.83     25.02 o
   8   5  11      523.16      515.15     22.78 o
  -8   6  11       23.19       29.04      6.97 o
  -7   6  11       21.06       19.99      4.51 o
  -6   6  11        7.67        9.99      4.96 o
  -5   6  11       70.05       82.21      5.32 o
  -4   6  11        0.03       -1.69      2.54 o
  -3   6  11      122.87      119.41      6.00 o
  -2   6  11       40.87       32.45      3.67 o
  -1   6  11      307.43      312.61      7.99 o
   0   6  11        4.82        5.50      2.52 o
   1   6  11      601.48      594.74     10.64 o
   2   6  11      531.67      516.86     11.23 o
   3   6  11       18.39       12.09      4.86 o
   4   6  11       41.07       42.13      8.56 o
   5   6  11       34.56       24.57     10.14 o
   6   6  11        4.59       12.85      9.24 o
   7   6  11       92.98      116.75     18.26 o
  -7   7  11       25.39       15.53      6.22 o
  -6   7  11       30.14       44.51      5.63 o
  -5   7  11        3.76        2.98      3.79 o
  -4   7  11       60.50       65.13      6.00 o
  -3   7  11       34.62       34.58      4.99 o
  -2   7  11      199.30      204.38      8.39 o
  -1   7  11       77.52       89.24      6.12 o
   0   7  11       35.29       22.08      3.72 o
   1   7  11       21.38       23.25      5.32 o
   2   7  11       13.39       10.74      4.33 o
   3   7  11       70.64       63.94      8.36 o
   4   7  11       68.88       61.31     13.07 o
   5   7  11       53.19       61.53     13.75 o
   6   7  11       53.91       33.13     12.17 o
  -6   8  11       45.93       59.30      8.21 o
  -5   8  11        0.42       -3.50      4.21 o
  -4   8  11      195.84      218.87     12.44 o
  -3   8  11        0.53        0.18      3.61 o
  -2   8  11      245.39      234.83      9.67 o
  -1   8  11      559.97      540.50     15.76 o
   0   8  11        0.36        2.14      4.31 o
   1   8  11      214.20      234.94     11.46 o
   2   8  11       82.01       90.39      8.10 o
   3   8  11       88.30       77.09     10.37 o
   4   8  11      191.54      199.92     21.86 o
   5   8  11       80.34       82.72     16.00 o
  -4   9  11      193.87      223.58     17.24 o
  -3   9  11        5.41       -2.16      8.00 o
  -2   9  11       10.43        5.90      4.66 o
  -1   9  11        0.41        2.96      4.80 o
   0   9  11       77.59       71.17     11.59 o
   1   9  11       57.39       66.77     10.24 o
   2   9  11        1.02       -5.07      5.62 o
   3   9  11        0.14        1.12      6.28 o
   4   9  11       55.30       54.54     14.43 o
  -2  10  11       39.53       63.56     16.00 o
  -1  10  11       39.92       37.18      9.14 o
   0  10  11       16.88       13.84      7.01 o
   1  10  11        4.32       -4.12      6.87 o
  -8   0  12       34.65       45.58      8.56 o
  -6   0  12       47.15       44.64      4.14 o
  -2   0  12      180.76      217.28      8.11 o
   0   0  12     3028.18     3115.95     44.54 o
   2   0  12       78.13       65.93      7.78 o
   4   0  12     1759.96     1738.69     42.24 o
   6   0  12     1490.01     1320.12     48.68 o
   8   0  12      346.98      330.43     24.57 o
  -9   1  12      155.01      169.45      7.23 o
  -8   1  12        7.80        7.95      2.94 o
  -7   1  12      125.65      126.94      5.16 o
  -6   1  12      172.00      169.54      7.48 o
  -5   1  12      362.79      356.15      6.01 o
  -4   1  12      529.87      506.06     10.83 o
  -3   1  12      244.75      242.48      6.21 o
  -2   1  12     1630.08     1567.23     27.32 o
  -1   1  12       63.33       82.80      2.04 o
   0   1  12       74.16       80.41      2.30 o
   1   1  12     3797.73     3801.49     33.52 o
   2   1  12        1.08        2.27      1.55 o
   3   1  12      136.90      133.67      4.72 o
   4   1  12      256.17      269.28      6.83 o
   5   1  12      258.78      231.77      7.75 o
   6   1  12       49.81       50.85      9.92 o
   7   1  12       43.36       34.21      8.56 o
   8   1  12        6.51        0.83      5.63 o
  -9   2  12       21.02       23.12      5.15 o
  -8   2  12        6.95        7.03      3.01 o
  -7   2  12      314.46      319.30      8.45 o
  -6   2  12     1253.73     1238.99     17.68 o
  -5   2  12      985.05      929.15     13.15 o
  -4   2  12      156.76      167.68      6.51 o
  -3   2  12        0.69        0.19      1.69 o
  -2   2  12      326.09      328.04      5.52 o
  -1   2  12      333.65      344.48      5.29 o
   0   2  12      336.49      396.69      5.48 o
   1   2  12      563.86      581.98      7.51 o
   2   2  12      210.42      198.31      4.84 o
   3   2  12     1036.48     1061.67     14.95 o
   4   2  12        8.97       10.90      2.55 o
   5   2  12       66.33       63.08      5.33 o
   6   2  12       37.51       27.69      6.69 o
   7   2  12        6.77       -0.03      5.34 o
   8   2  12       41.73       32.06     10.14 o
  -9   3  12       27.18       32.55      5.18 o
  -8   3  12        4.10        4.24      3.24 o
  -7   3  12       31.34       29.56      4.83 o
  -6   3  12      599.36      609.03      9.49 o
  -5   3  12       28.57       32.08      2.13 o
  -4   3  12      117.60      109.91      2.91 o
  -3   3  12      269.87      227.87      4.42 o
  -2   3  12       18.68       15.85      1.55 o
  -1   3  12      139.76      139.87      3.76 o
   0   3  12      297.67      313.64      5.47 o
   1   3  12      277.20      283.19      5.49 o
   2   3  12        8.36       16.89      4.25 o
   3   3  12     1104.54     1151.10     15.79 o
   4   3  12      174.71      179.68      6.44 o
   5   3  12       15.23       14.05      3.76 o
   6   3  12       30.15       27.80      7.08 o
   7   3  12        7.66       11.49      6.32 o
   8   3  12        0.02        0.39      5.58 o
  -9   4  12       68.01       70.69      8.05 o
  -8   4  12       52.71       48.89      3.99 o
  -7   4  12      101.02      108.56      4.93 o
  -6   4  12        0.77        3.35      2.24 o
  -5   4  12     1184.61     1220.19     16.34 o
  -4   4  12      628.29      622.36     10.22 o
  -3   4  12      332.22      310.73      5.62 o
  -2   4  12      732.94      740.27     11.03 o
  -1   4  12      306.47      310.68      6.22 o
   0   4  12      220.95      211.26      4.78 o
   1   4  12      234.06      237.42      5.38 o
   2   4  12      469.05      481.07      9.70 o
   3   4  12      303.22      290.42      7.26 o
   4   4  12       33.73       44.88      4.21 o
   5   4  12        3.98        1.16      3.77 o
   6   4  12      483.97      447.12     19.28 o
   7   4  12        0.01        1.25      5.19 o
   8   4  12       13.36       11.83      6.87 o
  -8   5  12        4.20        7.03      3.55 o
  -7   5  12        0.06       -1.56      2.87 o
  -6   5  12        2.47        1.89      3.51 o
  -5   5  12       29.82       27.05      3.36 o
  -4   5  12      860.43      919.17     14.72 o
  -3   5  12      363.08      354.75      7.55 o
  -2   5  12      428.80      409.33     10.48 o
  -1   5  12       88.55       92.48      4.52 o
   0   5  12       13.85       18.15      2.69 o
   1   5  12      294.75      297.92      6.51 o
   2   5  12      446.94      444.23     10.84 o
   3   5  12        2.16        3.90      3.43 o
   4   5  12      228.56      255.50     13.59 o
   5   5  12      261.92      252.66     20.29 o
   6   5  12       45.33       36.80      7.70 o
   7   5  12       73.09       48.27      9.00 o
  -7   6  12       39.11       35.30      5.97 o
  -6   6  12        4.73        3.26      3.66 o
  -5   6  12      166.46      162.22      6.88 o
  -4   6  12      286.76      306.64      9.08 o
  -3   6  12      671.81      650.03     14.70 o
  -2   6  12        0.24        3.23      2.65 o
  -1   6  12      130.12      125.55      5.69 o
   0   6  12       68.98       57.81      3.98 o
   1   6  12       19.73       19.35      3.48 o
   2   6  12        0.62        2.56      3.07 o
   3   6  12       17.57       15.25      5.18 o
   4   6  12      120.23      142.58     11.42 o
   5   6  12        0.61        2.93      7.66 o
   6   6  12      431.11      465.44     30.20 o
   7   6  12        0.83        3.16      9.02 o
  -7   7  12       75.35       64.25      6.69 o
  -6   7  12        3.72        9.36      4.17 o
  -5   7  12       11.58       12.63      4.41 o
  -4   7  12      108.54      101.32      8.37 o
  -3   7  12        2.36        6.48      3.88 o
  -2   7  12      625.26      627.09     13.93 o
  -1   7  12     1396.45     1471.59     39.23 o
   0   7  12      752.35      712.13     13.70 o
   1   7  12      124.17      155.87      7.16 o
   2   7  12       44.36       36.15      5.57 o
   3   7  12       71.89       81.30      7.56 o
   4   7  12      197.40      169.50     19.83 o
   5   7  12       18.14       32.91     11.72 o
   6   7  12       78.49       79.56     16.23 o
  -6   8  12      224.28      223.23     13.37 o
  -5   8  12       87.35       94.49      7.66 o
  -4   8  12      166.05      208.64     17.02 o
  -3   8  12        6.06        7.60      4.56 o
  -2   8  12       10.37        8.07      4.08 o
  -1   8  12      297.38      333.95     15.74 o
   0   8  12       14.35        6.33      4.64 o
   1   8  12       20.53       14.57      5.02 o
   2   8  12        2.42       -6.42      4.28 o
   3   8  12      116.50      125.50     12.51 o
   4   8  12       59.11       39.51      8.75 o
   5   8  12       22.05       11.04     10.59 o
  -4   9  12        8.75        6.43      5.71 o
  -3   9  12       40.31       47.24      7.95 o
  -2   9  12        2.66        1.21      5.52 o
  -1   9  12        2.14        2.47      4.55 o
   0   9  12      156.38      142.81     10.14 o
   1   9  12      415.06      455.38     19.15 o
   2   9  12       46.03       44.07      8.89 o
   3   9  12      121.76      120.67     13.29 o
  -1  10  12        1.32        0.33      6.16 o
   0  10  12       55.41       51.68      9.71 o
  -9   0  13        9.19       -2.14      4.30 o
  -7   0  13       33.58       25.26      4.14 o
  -5   0  13       62.82       56.47      4.28 o
  -1   0  13      364.98      319.65      6.70 o
   1   0  13      885.88      892.07     14.15 o
   3   0  13      513.16      492.47     12.50 o
   5   0  13      532.79      513.43     41.47 o
   7   0  13        0.02        3.16      7.66 o
  -9   1  13       65.84       70.11      5.17 o
  -8   1  13      250.61      255.75      7.42 o
  -7   1  13       46.62       39.30      3.29 o
  -6   1  13      157.72      146.27      4.39 o
  -5   1  13      519.01      511.17     11.87 o
  -4   1  13      954.19      887.29     17.05 o
  -3   1  13      291.68      278.98      6.92 o
  -2   1  13     1317.68     1217.97     22.06 o
  -1   1  13      436.82      443.47      6.27 o
   0   1  13        1.07        4.16      1.11 o
   1   1  13      184.25      187.62      4.43 o
   2   1  13        1.67        1.01      1.64 o
   3   1  13      161.02      172.26      5.55 o
   4   1  13      123.82      116.24      5.08 o
   5   1  13       71.06       80.09      6.83 o
   6   1  13      161.49      184.00     13.71 o
   7   1  13        5.93       -0.65      5.02 o
   8   1  13       44.31       40.16     24.57 o
  -9   2  13       62.76       56.11      4.92 o
  -8   2  13      171.09      174.71      6.63 o
  -7   2  13        9.75       16.34      2.75 o
  -6   2  13       33.60       37.57      2.85 o
  -5   2  13     1320.68     1267.11     16.87 o
  -4   2  13      414.42      416.01     10.91 o
  -3   2  13      207.97      235.76     10.37 o
  -2   2  13     1116.24     1118.06     21.40 o
  -1   2  13      946.34      949.36     10.26 o
   0   2  13       19.60       16.88      1.46 o
   1   2  13      375.06      352.32      5.95 o
   2   2  13     1083.39     1120.67     13.64 o
   3   2  13      536.52      558.47     11.84 o
   4   2  13       73.29       66.58      4.15 o
   5   2  13      338.83      349.08     10.83 o
   6   2  13      160.07      142.12     13.64 o
   7   2  13        3.33        9.79      6.35 o
   8   2  13       47.81       45.38      8.86 o
  -9   3  13       68.99       72.06      6.25 o
  -8   3  13      103.70      108.56      6.90 o
  -7   3  13       45.27       50.22      3.95 o
  -6   3  13        0.86       -0.06      2.13 o
  -5   3  13     1108.62     1104.58     15.88 o
  -4   3  13     2116.27     2100.37     23.20 o
  -3   3  13        1.30        1.67      1.07 o
  -2   3  13      112.10      113.11      4.28 o
  -1   3  13      973.24      989.44     11.25 o
   0   3  13      276.85      234.82      6.65 o
   1   3  13       27.13       17.05      2.59 o
   2   3  13      663.60      664.01     10.58 o
   3   3  13     1627.30     1583.76     20.22 o
   4   3  13      116.60      119.24      6.31 o
   5   3  13        6.83       14.68      4.37 o
   6   3  13       39.50       39.02      7.81 o
   7   3  13      137.74      145.51     13.52 o
   8   3  13       37.93       18.14      7.33 o
  -8   4  13       31.83       33.64      4.30 o
  -7   4  13      424.91      449.85      9.72 o
  -6   4  13       18.31       18.87      2.67 o
  -5   4  13      184.12      192.76      7.74 o
  -4   4  13     1618.57     1562.19     19.21 o
  -3   4  13        9.48       10.03      1.86 o
  -2   4  13      221.55      240.00      6.50 o
  -1   4  13       43.08       40.01      2.75 o
   0   4  13      684.23      706.12      9.52 o
   1   4  13      672.98      708.20     10.04 o
   2   4  13      329.49      338.53      8.31 o
   3   4  13      437.64      413.02      9.12 o
   4   4  13      356.30      332.43     12.39 o
   5   4  13       26.91       37.67      5.81 o
   6   4  13       63.31       57.22      8.84 o
   7   4  13        4.31        5.58      6.21 o
  -8   5  13       14.42       13.57      4.55 o
  -7   5  13       20.21       19.76      3.15 o
  -6   5  13      446.09      470.59     10.30 o
  -5   5  13      229.93      230.41     11.48 o
  -4   5  13      366.51      350.68      8.32 o
  -3   5  13      299.77      311.80      7.92 o
  -2   5  13      149.91      156.02      5.50 o
  -1   5  13      637.26      647.75     11.32 o
   0   5  13       86.13       82.07      4.44 o
   1   5  13       27.42       25.50      3.11 o
   2   5  13      215.40      214.02      7.19 o
   3   5  13       44.82       27.03      4.19 o
   4   5  13       14.49       10.23      5.18 o
   5   5  13       23.22       20.06      9.47 o
   6   5  13        0.42        1.79      5.73 o
   7   5  13        7.74        0.60      5.96 o
  -7   6  13      264.40      300.40     11.41 o
  -6   6  13       10.35       20.43      6.71 o
  -5   6  13        5.00        3.80      3.08 o
  -4   6  13      771.50      758.29     14.31 o
  -3   6  13      411.20      423.65     17.44 o
  -2   6  13      184.94      189.43      6.65 o
  -1   6  13      132.68      148.37      6.39 o
   0   6  13      173.93      179.40      6.19 o
   1   6  13     1226.90     1221.86     18.98 o
   2   6  13       99.87       92.92      5.75 o
   3   6  13       15.15       11.12      5.09 o
   4   6  13       11.33        8.78      6.65 o
   5   6  13       49.49       73.93     14.43 o
   6   6  13       61.50       71.67     15.55 o
  -6   7  13      389.71      411.84     12.78 o
  -5   7  13      274.52      271.31     11.92 o
  -4   7  13        5.96       10.16      4.82 o
  -3   7  13      362.09      383.72     12.27 o
  -2   7  13      114.29      111.06      6.64 o
  -1   7  13       24.49       34.41      4.78 o
   0   7  13      286.05      316.52      9.07 o
   1   7  13      193.64      186.43      7.75 o
   2   7  13        2.91        1.18      4.17 o
   3   7  13      213.86      234.09     11.78 o
   4   7  13      102.03       76.41     14.20 o
   5   7  13      103.29       99.17     16.90 o
  -5   8  13      192.15      204.39     12.34 o
  -4   8  13        9.49        7.69      4.98 o
  -3   8  13       12.58        7.37      4.52 o
  -2   8  13        0.16       -1.77      4.65 o
  -1   8  13      112.28      119.87      8.44 o
   0   8  13       13.26       -0.70      4.29 o
   1   8  13      122.23      132.13      9.39 o
   2   8  13      114.64      125.09     12.38 o
   3   8  13      118.80      108.93     11.85 o
   4   8  13      165.78      135.33     18.82 o
  -3   9  13       54.69       40.96      7.47 o
  -2   9  13       80.64       74.74      9.13 o
  -1   9  13        6.02       12.16      6.17 o
   0   9  13        3.63        0.53      4.80 o
   1   9  13       76.95       82.99      8.22 o
   2   9  13        3.73       -7.08      7.33 o
   3   9  13      138.93      110.35     13.07 o
  -8   0  14        0.16        2.35      3.58 o
  -6   0  14      964.50      924.32     18.81 o
  -2   0  14      114.67      118.16      6.31 o
   0   0  14      263.57      215.34      5.54 o
   2   0  14      285.38      305.93      9.29 o
   4   0  14       32.20       25.34      4.36 o
   6   0  14      562.36      557.62     30.43 o
   8   0  14       12.83        2.48      8.34 o
  -9   1  14       70.01       66.55      5.10 o
  -8   1  14        0.02        2.02      2.74 o
  -7   1  14      380.78      376.12      7.96 o
  -6   1  14       86.35       83.53      3.40 o
  -5   1  14      188.90      181.61      6.53 o
  -4   1  14       76.15       81.94      4.13 o
  -3   1  14      502.26      494.74     14.88 o
  -2   1  14      179.96      179.18      7.78 o
  -1   1  14      292.58      298.83      4.98 o
   0   1  14      898.89      935.58      9.21 o
   1   1  14      801.88      817.64      9.60 o
   2   1  14      631.19      618.44      9.15 o
   3   1  14      955.99      934.13     13.57 o
   4   1  14       11.83       11.09      3.48 o
   5   1  14       97.70      116.01      7.15 o
   6   1  14      414.05      373.92     33.36 o
   7   1  14       22.32       23.32      7.19 o
   8   1  14       31.17       44.10      8.68 o
  -9   2  14        5.25       10.43      3.49 o
  -8   2  14       90.00       96.51      7.56 o
  -7   2  14        7.64        7.11      2.50 o
  -6   2  14      275.13      263.64      5.93 o
  -5   2  14      158.72      148.76      7.06 o
  -4   2  14      117.65      114.30      5.87 o
  -3   2  14      174.33      168.67      6.54 o
  -2   2  14       11.05       10.40      2.44 o
  -1   2  14      334.98      335.63      5.41 o
   0   2  14      660.11      677.84      7.49 o
   1   2  14      307.30      268.68      5.45 o
   2   2  14      521.87      502.24     10.63 o
   3   2  14        0.46        0.44      2.26 o
   4   2  14      196.80      216.35      6.75 o
   5   2  14       55.48       60.83      6.70 o
   6   2  14       36.90       46.70      8.20 o
   7   2  14      193.80      189.54     45.53 o
   8   2  14       41.73       50.48      9.56 o
  -8   3  14       14.68        9.36      3.21 o
  -7   3  14       80.17       77.91      5.30 o
  -6   3  14       23.71       27.72      2.80 o
  -5   3  14      193.54      195.87     12.39 o
  -4   3  14       69.78       70.59      3.07 o
  -3   3  14       23.37       26.41      1.58 o
  -2   3  14        2.25        5.39      1.41 o
  -1   3  14      234.21      235.94      4.67 o
   0   3  14      320.40      313.95      5.13 o
   1   3  14      186.30      190.58      4.81 o
   2   3  14        3.69        4.97      2.27 o
   3   3  14       69.67       69.16      4.23 o
   4   3  14      115.13      103.54      6.48 o
   5   3  14      332.96      338.79     12.74 o
   6   3  14      122.56      116.69     13.41 o
   7   3  14       35.76       29.78      8.04 o
  -8   4  14        0.42       -1.06      3.33 o
  -7   4  14        5.41       10.19      3.03 o
  -6   4  14       70.43       67.13      3.45 o
  -5   4  14        0.26        4.61      1.99 o
  -4   4  14      481.99      469.09     12.13 o
  -3   4  14     1067.59     1028.74     13.71 o
  -2   4  14     1611.92     1494.40     17.55 o
  -1   4  14      150.72      136.38      4.15 o
   0   4  14      314.30      327.04      6.81 o
   1   4  14       53.38       62.18      3.39 o
   2   4  14       49.12       49.97      3.99 o
   3   4  14      659.13      686.78     13.18 o
   4   4  14       32.02       37.34      4.80 o
   5   4  14       55.65       42.24      6.12 o
   6   4  14       45.40       55.13      9.16 o
   7   4  14       77.20       91.43     13.19 o
  -8   5  14      123.25      136.55      8.25 o
  -7   5  14        0.44       -3.95      2.90 o
  -6   5  14        2.20        4.52      2.76 o
  -5   5  14       65.20       64.60      5.34 o
  -4   5  14      112.50      111.63      5.09 o
  -3   5  14       49.24       59.99      4.68 o
  -2   5  14      129.95      129.07      5.23 o
  -1   5  14      483.92      475.62      8.64 o
   0   5  14      125.12      127.16      5.09 o
   1   5  14      167.98      167.83      5.97 o
   2   5  14        3.63        0.77      3.29 o
   3   5  14      158.96      144.66      7.63 o
   4   5  14       62.40       68.91     11.04 o
   5   5  14      270.21      271.32     56.01 o
   6   5  14       35.35       38.05      8.05 o
   7   5  14        5.58        6.03      6.64 o
  -7   6  14       91.43       99.36      6.79 o
  -6   6  14      119.95      126.97      7.07 o
  -5   6  14       28.08       24.21      3.73 o
  -4   6  14      701.51      675.64     13.25 o
  -3   6  14      109.74      118.60      6.82 o
  -2   6  14     1000.61      991.23     15.82 o
  -1   6  14       21.42       14.87      3.00 o
   0   6  14       49.54       42.36      4.14 o
   1   6  14       26.18       30.38      4.08 o
   2   6  14      137.90      132.21      6.69 o
   3   6  14      178.53      169.97     37.98 o
   4   6  14        4.28       -0.62      4.86 o
   5   6  14       52.09       61.76     13.52 o
   6   6  14       65.36       76.86     15.33 o
  -6   7  14       93.66       98.61      7.26 o
  -5   7  14      243.02      258.41     10.01 o
  -4   7  14       67.54       70.05      7.36 o
  -3   7  14       19.75       18.53      4.64 o
  -2   7  14      177.69      170.43     11.31 o
  -1   7  14      329.87      342.56     12.19 o
   0   7  14      115.30      106.08      6.09 o
   1   7  14      198.85      203.08      9.86 o
   2   7  14       92.53      102.43     13.52 o
   3   7  14       14.35        6.10      4.70 o
   4   7  14        4.44        1.13      7.66 o
   5   7  14       63.09       44.40     13.52 o
  -5   8  14      149.28      178.42     18.37 o
  -4   8  14        6.36        8.74      5.46 o
  -3   8  14        1.28       -0.75      4.18 o
  -2   8  14        0.34       -2.25      4.67 o
  -1   8  14        7.14        4.35      4.58 o
   0   8  14      404.66      399.55     20.10 o
   1   8  14       61.00       68.06     10.79 o
   2   8  14       18.52       25.02      5.77 o
   3   8  14        0.06       -4.67     12.73 o
   4   8  14       46.79       57.09      9.95 o
  -3   9  14       22.90       19.65      6.60 o
  -2   9  14        0.18        4.58      5.52 o
  -1   9  14       75.09       67.09     18.03 o
   0   9  14      346.32      341.65     16.59 o
   1   9  14      106.22      119.17      9.77 o
   2   9  14      104.36      136.70     13.71 o
  -9   0  15      249.22      249.25     11.47 o
  -7   0  15      480.38      462.32     12.51 o
  -5   0  15      246.02      239.79      8.68 o
  -1   0  15      217.85      234.59      6.16 o
   1   0  15     1999.92     2024.70     27.74 o
   3   0  15      805.85      797.62     17.48 o
   5   0  15      173.61      204.32     13.22 o
   7   0  15        0.17        3.61      8.11 o
  -9   1  15       58.75       58.04      4.80 o
  -8   1  15        8.08        9.28      2.92 o
  -7   1  15        1.98        4.03      2.28 o
  -6   1  15      154.69      148.24      4.19 o
  -5   1  15      283.25      300.96     13.41 o
  -4   1  15       87.00       88.40      4.43 o
  -3   1  15        0.43        1.58      2.48 o
  -2   1  15     1168.15     1139.64     15.09 o
  -1   1  15      101.56      102.91      3.14 o
   0   1  15       70.71       58.81      2.38 o
   1   1  15      144.58      138.66      3.90 o
   2   1  15      187.61      191.81      5.90 o
   3   1  15       74.70       84.64      4.45 o
   4   1  15       61.48       62.80      4.36 o
   5   1  15        2.10        1.24      3.36 o
   6   1  15      145.52      143.91     12.66 o
   7   1  15        5.61        4.45      5.80 o
   8   1  15      206.17      228.44     23.33 o
  -8   2  15        9.61       14.94      3.04 o
  -7   2  15       97.61      102.59      4.64 o
  -6   2  15       11.80        7.77      1.99 o
  -5   2  15      177.81      182.98      7.79 o
  -4   2  15       13.41       18.48      4.51 o
  -3   2  15        0.42       -2.25      3.38 o
  -2   2  15     1174.79     1165.93     15.94 o
  -1   2  15      729.19      734.06      8.59 o
   0   2  15     1436.58     1439.98     14.65 o
   1   2  15      305.64      288.05      5.37 o
   2   2  15      641.74      657.48      9.87 o
   3   2  15      437.79      425.39      8.78 o
   4   2  15      388.05      370.97      9.59 o
   5   2  15      214.41      193.11      9.61 o
   6   2  15      226.71      205.17     15.14 o
   7   2  15       50.20       55.61      9.63 o
  -8   3  15        0.00       -4.15      2.77 o
  -7   3  15      674.26      695.70     12.42 o
  -6   3  15        3.23        3.46      3.03 o
  -5   3  15       41.98       42.33      3.18 o
  -4   3  15      158.60      154.62     10.37 o
  -3   3  15        9.04        6.81      1.83 o
  -2   3  15      635.40      631.25     11.15 o
  -1   3  15      310.92      322.08      5.55 o
   0   3  15       32.53       33.70      2.76 o
   1   3  15      297.45      282.28      5.87 o
   2   3  15        2.00        1.44      2.31 o
   3   3  15       96.09       93.37      5.03 o
   4   3  15       55.70       49.70      8.95 o
   5   3  15      142.78      165.35     10.19 o
   6   3  15       37.96       39.79      8.12 o
   7   3  15        0.54       -5.57      5.18 o
  -8   4  15       28.11       30.27      4.08 o
  -7   4  15      139.18      131.40      5.84 o
  -6   4  15        1.69        4.75      2.75 o
  -5   4  15      209.04      209.49      6.46 o
  -4   4  15      222.82      222.09      5.53 o
  -3   4  15      581.19      569.69     13.36 o
  -2   4  15       52.88       40.68      3.11 o
  -1   4  15      277.40      267.09      6.42 o
   0   4  15      300.56      306.18      6.71 o
   1   4  15        7.63        8.79      2.47 o
   2   4  15      424.97      407.88      9.90 o
   3   4  15     2522.88     2469.47     32.61 o
   4   4  15        0.55        1.99      3.46 o
   5   4  15        0.08        3.12      5.50 o
   6   4  15      121.00       94.29     11.31 o
   7   4  15       24.91       29.52      8.18 o
  -7   5  15        7.71        4.46      4.22 o
  -6   5  15       77.87       82.40      4.57 o
  -5   5  15       32.00       25.65      3.18 o
  -4   5  15     1328.50     1305.77     36.16 o
  -3   5  15      209.53      208.71      7.43 o
  -2   5  15       36.87       42.25      3.84 o
  -1   5  15       46.92       60.02      3.73 o
   0   5  15      207.69      190.22      5.80 o
   1   5  15        9.17       14.75      2.92 o
   2   5  15       47.72       69.87      5.45 o
   3   5  15       38.64       32.13      5.55 o
   4   5  15       25.62       37.32      7.45 o
   5   5  15       23.01       36.93      7.77 o
   6   5  15       85.69       74.05     10.44 o
  -6   6  15        0.95        4.25      3.45 o
  -5   6  15       62.10       70.75      5.51 o
  -4   6  15      198.56      191.50      8.08 o
  -3   6  15       13.24       22.33      6.54 o
  -2   6  15      142.37      147.71     15.19 o
  -1   6  15      189.99      179.57      6.16 o
   0   6  15      190.71      178.05      7.23 o
   1   6  15       11.90        5.27      3.09 o
   2   6  15        3.64        1.18      3.16 o
   3   6  15      856.96      921.38     26.63 o
   4   6  15       43.30       22.86      6.87 o
   5   6  15      202.53      194.29     21.86 o
  -6   7  15      101.18      105.55      7.33 o
  -5   7  15      154.66      161.97      9.44 o
  -4   7  15      135.62      129.19      9.36 o
  -3   7  15        3.23        0.54      3.90 o
  -2   7  15        0.09       -3.18      3.67 o
  -1   7  15      213.70      200.45      8.39 o
   0   7  15      131.17      144.44      7.95 o
   1   7  15       32.11       35.10      5.56 o
   2   7  15      248.95      236.19     14.77 o
   3   7  15        7.77        2.46      4.55 o
   4   7  15      137.84      141.77     19.38 o
   5   7  15       65.78       71.45     15.10 o
  -4   8  15        2.13        8.42      5.30 o
  -3   8  15        7.12        9.00      5.41 o
  -2   8  15       66.11       65.02      8.06 o
  -1   8  15       50.57       53.99      8.48 o
   0   8  15       95.99      115.93     10.50 o
   1   8  15       60.22       66.67      7.39 o
   2   8  15       10.77        2.89      4.89 o
   3   8  15       25.52       20.55      7.80 o
  -2   9  15       72.36       82.27      9.53 o
  -1   9  15      192.11      205.21     14.19 o
   0   9  15        0.13       -0.66      5.79 o
   1   9  15      378.69      370.62     17.84 o
  -8   0  16       16.75       16.43      4.22 o
  -6   0  16      105.01      111.90      5.18 o
  -2   0  16      269.00      251.64      8.26 o
   0   0  16     1218.79     1191.54     14.87 o
   2   0  16     3076.60     3044.74     61.13 o
   4   0  16       18.46       26.24      6.05 o
   6   0  16      247.42      202.18     21.19 o
  -8   1  16       32.86       31.10      5.40 o
  -7   1  16      225.09      238.41      6.10 o
  -6   1  16        6.60        7.19      1.76 o
  -5   1  16     1105.68     1088.30     21.43 o
  -4   1  16       43.08       36.92      3.40 o
  -3   1  16      109.43      105.26      6.76 o
  -2   1  16      120.95      116.97      3.16 o
  -1   1  16      433.28      436.97      7.22 o
   0   1  16      987.45      983.44     11.51 o
   1   1  16       62.88       61.97      2.94 o
   2   1  16      414.80      394.83      8.12 o
   3   1  16      934.09      940.61     14.19 o
   4   1  16      786.19      784.80     16.50 o
   5   1  16       27.57       26.60      5.37 o
   6   1  16      119.73      137.63     13.07 o
   7   1  16       38.01       41.57      8.53 o
  -8   2  16       54.13       42.45      3.85 o
  -7   2  16        2.74        4.77      2.44 o
  -6   2  16       15.07       16.52      2.11 o
  -5   2  16     1340.81     1307.57     26.45 o
  -4   2  16        0.13       -2.25      3.38 o
  -3   2  16      170.91      171.97      9.69 o
  -2   2  16       17.03       19.36      1.91 o
  -1   2  16      754.09      705.82      8.43 o
   0   2  16     1399.22     1341.59     13.99 o
   1   2  16      484.01      473.93      8.48 o
   2   2  16      408.04      386.04      8.10 o
   3   2  16      295.84      273.20      9.71 o
   4   2  16       17.95       17.04      4.16 o
   5   2  16        8.22       16.11      4.85 o
   6   2  16       11.20       13.19      6.35 o
   7   2  16      148.66      144.96     30.09 o
  -8   3  16      155.51      190.33      6.88 o
  -7   3  16       99.68       94.73      4.70 o
  -6   3  16      126.00      120.85      4.98 o
  -5   3  16        3.82        7.74      2.05 o
  -4   3  16       80.39       64.24      7.89 o
  -3   3  16        9.80       10.30      2.55 o
  -2   3  16      866.49      844.43     10.43 o
  -1   3  16      715.84      723.81      9.25 o
   0   3  16      209.33      207.60      5.36 o
   1   3  16       45.92       40.28      3.02 o
   2   3  16      146.11      160.62      7.73 o
   3   3  16       23.63       10.88      4.28 o
   4   3  16       79.61       80.31      6.27 o
   5   3  16      286.89      276.12     12.34 o
   6   3  16        0.85        2.97      6.12 o
   7   3  16       45.20       46.59     10.48 o
  -7   4  16      142.50      155.07      6.24 o
  -6   4  16       36.00       40.29      3.70 o
  -5   4  16       15.78       20.22      2.85 o
  -4   4  16        5.38        5.30      2.42 o
  -3   4  16       63.35       67.99      5.86 o
  -2   4  16      687.90      726.73     12.74 o
  -1   4  16        2.47        4.05      2.09 o
   0   4  16        1.68       -0.65      2.03 o
   1   4  16       35.66       38.79      3.40 o
   2   4  16        0.45       -1.31      2.40 o
   3   4  16       25.83       21.73      4.16 o
   4   4  16      182.46      180.17     11.30 o
   5   4  16      219.08      240.76     16.41 o
   6   4  16       64.27       74.51     16.57 o
  -7   5  16        6.36        3.48      4.13 o
  -6   5  16        0.14       -2.18      2.97 o
  -5   5  16      235.02      238.54      8.13 o
  -4   5  16      407.79      409.80      8.79 o
  -3   5  16      197.71      203.91      6.76 o
  -2   5  16       63.58       64.41      5.04 o
  -1   5  16       41.61       38.61      3.26 o
   0   5  16        0.54        1.11      2.43 o
   1   5  16      394.90      402.63      9.57 o
   2   5  16        5.15        4.59      3.17 o
   3   5  16       66.06       67.11      6.80 o
   4   5  16       54.55       48.59      7.99 o
   5   5  16        1.47       -7.05      4.70 o
   6   5  16        8.58       27.39      7.79 o
  -6   6  16      140.62      163.77     11.61 o
  -5   6  16        1.35       -0.62      4.08 o
  -4   6  16       15.01       19.42      3.95 o
  -3   6  16      201.47      213.50      7.64 o
  -2   6  16      253.09      252.64      8.30 o
  -1   6  16      154.95      172.41      7.33 o
   0   6  16      128.39      143.70      9.66 o
   1   6  16       35.16       28.49      3.94 o
   2   6  16       67.67       66.35      6.21 o
   3   6  16       17.10       22.26      6.69 o
   4   6  16       11.25       10.37      9.69 o
   5   6  16       24.96       19.16     10.82 o
  -5   7  16        0.39       -2.84      4.20 o
  -4   7  16       62.60       49.80      5.80 o
  -3   7  16       24.08       24.49      5.51 o
  -2   7  16        4.96        2.62      4.02 o
  -1   7  16       87.68       73.37      7.52 o
   0   7  16        1.86       -2.85      3.64 o
   1   7  16      146.01      173.84     13.56 o
   2   7  16      109.77       92.10      8.26 o
   3   7  16        5.36        3.71      4.90 o
   4   7  16        3.01       -4.06      8.79 o
  -3   8  16      173.52      180.90     29.08 o
  -2   8  16       57.82       73.09      8.50 o
  -1   8  16      142.97      141.55     11.03 o
   0   8  16       44.05       87.94     12.06 o
   1   8  16       15.55       16.43      6.64 o
   2   8  16        2.19       -1.19      4.61 o
  -7   0  17      326.54      343.48     10.28 o
  -5   0  17     2598.82     2581.64     62.21 o
  -3   0  17      209.14      174.00      7.21 o
  -1   0  17      162.45      169.80      5.83 o
   1   0  17     2576.36     2533.35     39.85 o
   3   0  17      664.00      667.03     16.46 o
   5   0  17       50.07       51.96     12.17 o
   7   0  17       82.14      110.67     17.81 o
  -8   1  17        8.89        9.87      2.85 o
  -7   1  17        2.44        1.54      2.14 o
  -6   1  17      285.60      276.73      5.49 o
  -5   1  17       37.12       31.25      3.72 o
  -4   1  17       95.91       90.16      6.54 o
  -3   1  17      117.73      101.20      6.76 o
  -2   1  17       57.45       55.41      2.51 o
  -1   1  17       17.70       22.95      3.19 o
   0   1  17     1960.79     1960.23     18.75 o
   1   1  17       63.17       62.17      3.73 o
   2   1  17      642.01      645.54     10.92 o
   3   1  17       70.65       68.03      4.50 o
   4   1  17       43.58       43.13      4.98 o
   5   1  17        0.65        3.22      4.11 o
   6   1  17       44.94       25.58      7.28 o
   7   1  17      134.19      100.04     12.03 o
  -8   2  17       51.23       55.74      4.23 o
  -7   2  17      429.50      417.24      8.48 o
  -6   2  17       12.73       10.70      1.92 o
  -5   2  17        0.35       -2.48      4.06 o
  -4   2  17        2.29       -4.73      3.61 o
  -3   2  17       57.34       59.05      6.54 o
  -2   2  17      824.90      731.40     11.31 o
  -1   2  17        0.41        0.58      1.53 o
   0   2  17      106.67      111.35      3.91 o
   1   2  17        1.92        3.02      2.52 o
   2   2  17     1022.03     1031.04     14.89 o
   3   2  17      611.25      646.79     11.71 o
   4   2  17      580.80      597.01     14.53 o
   5   2  17        1.32       -3.32      4.04 o
   6   2  17        6.55        0.69      5.75 o
   7   2  17       96.94      108.65     12.65 o
  -7   3  17       93.72       92.86      4.60 o
  -6   3  17        3.55        2.82      2.16 o
  -5   3  17       14.10       18.03      5.63 o
  -4   3  17       71.60       66.72      7.89 o
  -3   3  17      630.71      619.20     15.33 o
  -2   3  17      466.65      438.46      7.09 o
  -1   3  17      179.80      175.81      4.67 o
   0   3  17        0.11        0.15      2.03 o
   1   3  17       95.49       89.79      4.10 o
   2   3  17       13.91        8.46      2.87 o
   3   3  17      179.02      196.55      7.84 o
   4   3  17        6.58        6.24      3.96 o
   5   3  17       20.14        8.10      6.05 o
   6   3  17        5.06       11.30      5.98 o
  -7   4  17        7.84       11.11      3.33 o
  -6   4  17      146.23      143.32     11.38 o
  -5   4  17       73.46       66.39      3.99 o
  -4   4  17       13.52       13.83      2.63 o
  -3   4  17       53.02       52.37      3.30 o
  -2   4  17      292.16      269.71      6.29 o
  -1   4  17       42.29       37.27      3.29 o
   0   4  17      532.61      536.21      9.38 o
   1   4  17        0.60       -2.75      2.24 o
   2   4  17       45.47       42.25      4.66 o
   3   4  17        4.78       -0.46      3.50 o
   4   4  17        2.24        2.70      4.21 o
   5   4  17      380.21      384.76     18.41 o
   6   4  17       37.12       30.96      8.28 o
  -6   5  17        0.39       -2.04      3.03 o
  -5   5  17       21.04       23.64      3.67 o
  -4   5  17      386.56      405.22     18.27 o
  -3   5  17       23.15       22.88      3.33 o
  -2   5  17       42.90       55.26      4.40 o
  -1   5  17      160.21      120.34      6.04 o
   0   5  17       13.40        8.82      2.77 o
   1   5  17        0.00       -0.16      2.89 o
   2   5  17       35.56       35.08      4.14 o
   3   5  17      390.39      445.24     17.71 o
   4   5  17       63.05       37.74      7.61 o
   5   5  17        0.01       -1.58      8.11 o
  -6   6  17        1.41        9.84      4.65 o
  -5   6  17      185.93      187.86      9.64 o
  -4   6  17        1.74       -2.45      5.41 o
  -3   6  17       88.98       87.84      6.28 o
  -2   6  17        5.34        1.02      3.48 o
  -1   6  17       20.44       26.60      4.00 o
   0   6  17      109.53      110.99      8.06 o
   1   6  17        3.46       -0.41      3.06 o
   2   6  17        7.58        2.59      4.54 o
   3   6  17        0.02       -2.59      7.10 o
   4   6  17        0.79        7.89      8.79 o
  -4   7  17        1.47       -5.40      3.60 o
  -3   7  17       52.40       48.15      6.24 o
  -2   7  17       78.89       88.68      6.26 o
  -1   7  17       66.34       60.77      5.60 o
   0   7  17        2.32        5.04      3.81 o
   1   7  17       74.57       74.67      8.79 o
   2   7  17        2.38       -0.30      4.29 o
   3   7  17      175.69      170.28     11.56 o
  -2   8  17       80.55       96.42      7.79 o
  -1   8  17       13.99        6.06      5.78 o
   0   8  17        0.37        1.93      8.45 o
   1   8  17        1.47        2.31      8.90 o
  -8   0  18      175.30      165.67      8.20 o
  -6   0  18       14.87       14.95      2.79 o
  -4   0  18        0.05        0.00      2.48 o
  -2   0  18      941.81      905.20     32.23 o
   0   0  18      926.70      888.22     18.00 o
   2   0  18     2945.30     2921.03     46.57 o
   4   0  18      128.61      135.18     10.90 o
   6   0  18      101.59      102.33     16.45 o
  -8   1  18       28.56       32.95      3.50 o
  -7   1  18        3.00        0.23      2.08 o
  -6   1  18      138.40      130.56      6.37 o
  -5   1  18      326.79      296.63      8.68 o
  -4   1  18      964.97      900.44     25.69 o
  -3   1  18      232.36      214.12     10.14 o
  -2   1  18       58.40       50.30      2.91 o
  -1   1  18      195.17      192.17      4.64 o
   0   1  18      161.85      174.62      4.41 o
   1   1  18      258.29      252.34      6.38 o
   2   1  18      898.85      886.21     13.56 o
   3   1  18        0.82        0.89      2.80 o
   4   1  18        7.19        5.38      3.62 o
   5   1  18      245.58      272.58     21.98 o
   6   1  18        5.10        5.74      6.09 o
  -7   2  18        5.10        7.87      2.45 o
  -6   2  18       27.34       33.26      4.75 o
  -5   2  18     1372.18     1410.73     39.89 o
  -4   2  18      271.41      266.86     12.62 o
  -3   2  18       90.68       96.95      6.26 o
  -2   2  18      445.90      433.85      8.19 o
  -1   2  18      126.56      124.98      4.90 o
   0   2  18      459.05      423.64      7.05 o
   1   2  18        7.11        6.48      2.23 o
   2   2  18       90.39       93.66      4.89 o
   3   2  18     1512.89     1537.18     22.90 o
   4   2  18       67.46       71.80      6.60 o
   5   2  18        8.74        2.17      5.25 o
   6   2  18        8.58       10.95      6.85 o
  -7   3  18       59.26       54.95      3.94 o
  -6   3  18        2.74        3.26      2.08 o
  -5   3  18       27.75       42.37      7.21 o
  -4   3  18       28.70       30.65      6.31 o
  -3   3  18       86.90       78.27      4.38 o
  -2   3  18        5.86        2.25      2.24 o
  -1   3  18       52.07       47.03      4.38 o
   0   3  18      158.66      160.81      5.12 o
   1   3  18       14.63       20.44      2.75 o
   2   3  18      429.44      461.66      9.52 o
   3   3  18      290.33      290.85      8.85 o
   4   3  18       54.10       51.41      5.75 o
   5   3  18      235.41      281.60     16.78 o
   6   3  18       24.03       16.11      7.09 o
  -7   4  18       47.02       51.72      4.49 o
  -6   4  18       80.02       75.65      4.52 o
  -5   4  18      185.91      201.13      8.15 o
  -4   4  18        4.19        4.20      2.90 o
  -3   4  18       31.10       29.59      4.10 o
  -2   4  18      401.82      377.79     13.36 o
  -1   4  18      183.86      186.75      5.86 o
   0   4  18      268.36      290.28      8.31 o
   1   4  18      191.41      194.91      6.42 o
   2   4  18      105.74      103.54      6.50 o
   3   4  18        1.99       -0.34      3.47 o
   4   4  18       69.36       69.71      7.42 o
   5   4  18       23.40       20.79     13.41 o
  -6   5  18        0.31       -2.29      3.00 o
  -5   5  18        5.42        9.56      3.18 o
  -4   5  18        7.66        6.56      4.40 o
  -3   5  18        1.53        0.27      2.57 o
  -2   5  18      112.83      109.99      5.27 o
  -1   5  18        1.72        3.43      2.77 o
   0   5  18       35.57       33.90      4.40 o
   1   5  18       15.18        9.62      3.83 o
   2   5  18       19.03       28.13      4.50 o
   3   5  18       53.96       43.09      8.90 o
   4   5  18        8.71       10.41      6.13 o
   5   5  18       61.20       50.49     13.07 o
  -5   6  18       23.21       23.89      6.31 o
  -4   6  18      123.59      122.04      6.90 o
  -3   6  18        1.71        0.79      3.45 o
  -2   6  18      158.44      153.19      6.84 o
  -1   6  18       42.32       31.81      4.32 o
   0   6  18      652.53      700.84     15.19 o
   1   6  18       18.61       15.38      4.11 o
   2   6  18      141.97      150.97     13.27 o
   3   6  18        0.02       -4.58      4.45 o
   4   6  18        2.74        4.51      8.56 o
  -4   7  18        7.74       10.08      4.93 o
  -3   7  18        0.61        1.27      3.81 o
  -2   7  18        6.19        6.87      3.68 o
  -1   7  18       51.07       52.64      5.40 o
   0   7  18        2.68        6.61      4.34 o
   1   7  18       73.55       88.07      9.66 o
   2   7  18        8.93        6.19      5.64 o
  -7   0  19       85.61       75.25      5.86 o
  -5   0  19       58.74       50.26      4.51 o
  -3   0  19      126.72      127.27      5.32 o
  -1   0  19      132.23      128.59     17.69 o
   1   0  19      726.10      746.31     16.48 o
   3   0  19      784.61      762.10     18.56 o
   5   0  19       11.14        9.69      8.79 o
  -7   1  19       10.00        7.37      2.25 o
  -6   1  19       27.59       20.91      3.62 o
  -5   1  19        0.03       -0.90      3.38 o
  -4   1  19       34.66       35.61      5.18 o
  -3   1  19       63.26       49.19      2.56 o
  -2   1  19      232.45      205.56      6.51 o
  -1   1  19       20.59       21.39      2.80 o
   0   1  19      174.08      180.67      8.43 o
   1   1  19       14.12        7.56      2.53 o
   2   1  19       62.14       73.43      4.47 o
   3   1  19      179.42      175.72      7.57 o
   4   1  19       49.39       58.40      5.82 o
   5   1  19      139.73      131.20     12.42 o
   6   1  19       32.57       27.46      8.09 o
  -7   2  19       98.47      103.80      4.27 o
  -6   2  19       80.08       94.66      9.02 o
  -5   2  19       28.08       22.54      5.41 o
  -4   2  19        0.05       -0.90      4.28 o
  -3   2  19       20.68       19.66      2.18 o
  -2   2  19       26.61       23.20      2.65 o
  -1   2  19       69.70       78.26      4.33 o
   0   2  19        3.43        4.07      2.13 o
   1   2  19      436.61      445.73     12.64 o
   2   2  19       59.89       64.76      4.40 o
   3   2  19     1164.02     1232.27     19.89 o
   4   2  19       24.47       21.87      4.70 o
   5   2  19        0.04       -7.46      4.97 o
   6   2  19       54.80       71.85     10.82 o
  -7   3  19       67.00       75.43      5.35 o
  -6   3  19       61.73       57.67      3.87 o
  -5   3  19      218.46      236.44     13.75 o
  -4   3  19       83.33       99.62      9.69 o
  -3   3  19        0.81       -2.89      1.94 o
  -2   3  19      543.95      494.53      9.58 o
  -1   3  19      398.35      395.56      7.68 o
   0   3  19       29.80       36.34      3.41 o
   1   3  19      728.18      748.74     11.23 o
   2   3  19        0.87        6.29      3.19 o
   3   3  19       13.52       18.25      4.36 o
   4   3  19        0.38        3.00      4.37 o
   5   3  19        0.77       -1.57      6.09 o
  -6   4  19       25.26       39.45      4.83 o
  -5   4  19      133.38      131.69      6.97 o
  -4   4  19      101.83       95.46      5.77 o
  -3   4  19        6.34        5.18      2.85 o
  -2   4  19       47.46       44.44      3.14 o
  -1   4  19        3.16        8.15      2.77 o
   0   4  19       63.39       67.37      4.48 o
   1   4  19      134.81      137.77      6.97 o
   2   4  19        0.40       -1.12      2.97 o
   3   4  19        9.47       13.60      4.29 o
   4   4  19      280.02      277.22     30.01 o
   5   4  19      278.96      280.77     18.48 o
  -5   5  19        1.27       -0.24      4.96 o
  -4   5  19       14.34       21.02      3.84 o
  -3   5  19       31.71       32.07      5.91 o
  -2   5  19      608.00      623.76     11.13 o
  -1   5  19      260.72      243.09      7.19 o
   0   5  19      109.45      117.40      6.53 o
   1   5  19       22.33       16.25      4.01 o
   2   5  19        0.08        0.74      4.03 o
   3   5  19        1.92       -4.52      6.42 o
   4   5  19       32.38       21.19      9.69 o
  -4   6  19        4.02        1.99      4.21 o
  -3   6  19      110.25      124.67      9.77 o
  -2   6  19        0.95        1.83      3.07 o
  -1   6  19        7.00        4.42      3.48 o
   0   6  19        0.44       -2.74      3.51 o
   1   6  19       62.09       52.47      6.57 o
   2   6  19       12.33       15.99      6.10 o
   3   6  19        8.35       21.11     10.48 o
  -3   7  19        9.12       10.66      4.30 o
  -2   7  19       81.23       95.33      6.38 o
  -1   7  19      112.27      118.12      7.10 o
   0   7  19       16.47       20.87      6.16 o
   1   7  19        7.18       11.66      6.22 o
  -6   0  20      152.96      142.13      5.64 o
  -4   0  20      777.37      729.82     20.74 o
  -2   0  20      164.17      174.86     11.38 o
   0   0  20      640.90      652.12     22.43 o
   2   0  20      597.35      671.70     16.76 o
   4   0  20        2.97        3.36      5.52 o
  -7   1  20        0.11        0.14      2.03 o
  -6   1  20       82.18       69.84      5.23 o
  -5   1  20        0.78        2.03      3.61 o
  -4   1  20       33.97       22.76      4.73 o
  -3   1  20      397.64      360.92      6.77 o
  -2   1  20       41.11       34.45      2.89 o
  -1   1  20       48.08       48.90      3.59 o
   0   1  20       74.88       72.93      4.59 o
   1   1  20        1.08        3.51      2.32 o
   2   1  20       29.27       28.25      3.47 o
   3   1  20       69.08       52.73      5.55 o
   4   1  20      149.09      142.03      8.58 o
   5   1  20        3.74       -2.89      4.86 o
  -6   2  20        1.07        7.66      4.96 o
  -5   2  20       16.39       24.34      5.86 o
  -4   2  20      103.20      108.86      9.24 o
  -3   2  20      305.28      286.78      7.58 o
  -2   2  20       49.41       61.99      3.65 o
  -1   2  20       64.69       76.31      4.46 o
   0   2  20       32.05       35.73      2.89 o
   1   2  20       32.17       25.40      3.07 o
   2   2  20       20.21       13.43      3.16 o
   3   2  20        8.83        7.40      5.53 o
   4   2  20      126.52      134.52      8.87 o
   5   2  20        1.54        0.44      9.24 o
  -6   3  20        5.53       11.50      6.09 o
  -5   3  20       87.83       87.23      9.69 o
  -4   3  20       26.57       34.03      6.76 o
  -3   3  20       37.62       36.18      3.04 o
  -2   3  20        2.42        6.62      2.55 o
  -1   3  20      296.29      271.64      7.72 o
   0   3  20      172.05      190.93      6.13 o
   1   3  20       55.20       60.77      4.15 o
   2   3  20      386.45      402.86     11.37 o
   3   3  20       38.66       24.91      4.74 o
   4   3  20       84.21       90.93      8.42 o
   5   3  20       81.74       86.11     12.62 o
  -5   4  20       59.86       65.55      9.92 o
  -4   4  20      169.88      168.58     10.20 o
  -3   4  20       19.39       20.39      2.97 o
  -2   4  20       22.60       23.47      3.31 o
  -1   4  20      157.77      155.76      7.23 o
   0   4  20       15.75       20.75      3.37 o
   1   4  20      108.62       97.13      6.18 o
   2   4  20      353.46      383.89     11.25 o
   3   4  20       73.27       61.35      7.16 o
   4   4  20       61.53       59.89      7.57 o
  -5   5  20      144.25      146.98     14.76 o
  -4   5  20       14.77       14.90      3.73 o
  -3   5  20        2.26        6.25      2.94 o
  -2   5  20       19.32       13.36      2.92 o
  -1   5  20        1.24       -4.49      2.99 o
   0   5  20       37.15       42.47      4.67 o
   1   5  20      182.21      207.20     10.30 o
   2   5  20       41.41       53.36      6.60 o
   3   5  20      125.51      169.27     17.58 o
  -3   6  20       11.95       10.25      4.04 o
  -2   6  20        6.05        6.38      3.42 o
  -1   6  20       10.68       17.64      3.94 o
   0   6  20        0.50        3.23      3.57 o
   1   6  20        6.22        6.35      5.64 o
   2   6  20      171.62      192.65     13.57 o
  -5   0  21      318.61      275.43     10.59 o
  -3   0  21        7.88        9.92      3.02 o
  -1   0  21       53.80       63.91      5.73 o
   1   0  21       16.06       15.36      3.46 o
   3   0  21       21.75       15.21      6.22 o
   5   0  21      172.51      206.68     22.76 o
  -6   1  21       76.10       94.44      8.11 o
  -5   1  21       49.38       36.96      5.41 o
  -4   1  21      143.71      134.95      6.48 o
  -3   1  21       13.52       13.24      2.51 o
  -2   1  21      182.75      191.40      5.94 o
  -1   1  21        0.08        0.60      2.40 o
   0   1  21       33.47       32.03      3.67 o
   1   1  21       43.87       47.48      3.76 o
   2   1  21      618.43      660.29     12.97 o
   3   1  21      118.12      123.07      7.75 o
   4   1  21       48.12       69.58      6.56 o
   5   1  21        1.69        3.45      5.73 o
  -6   2  21       63.72       51.61      7.44 o
  -5   2  21      844.34      871.37     28.17 o
  -4   2  21       55.89       52.61      5.63 o
  -3   2  21       20.10       18.32      2.42 o
  -2   2  21      274.00      262.24      6.78 o
  -1   2  21       75.68       59.78      5.34 o
   0   2  21       21.76       22.98      4.23 o
   1   2  21        0.13       -3.88      2.59 o
   2   2  21       88.60       90.38      6.80 o
   3   2  21      149.87      168.59      8.97 o
   4   2  21        1.52        3.48      4.79 o
  -5   3  21        0.41        3.83      5.63 o
  -4   3  21        6.81        7.33      2.68 o
  -3   3  21      436.18      442.66      8.95 o
  -2   3  21       18.17       20.59      3.14 o
  -1   3  21      463.99      443.40     10.01 o
   0   3  21      234.54      254.15      7.05 o
   1   3  21        7.41        7.62      2.83 o
   2   3  21       64.97       68.79      5.35 o
   3   3  21       92.09      106.08      8.59 o
   4   3  21       24.81       21.61      5.81 o
  -5   4  21        8.24        8.79      3.61 o
  -4   4  21       54.13       54.87     10.39 o
  -3   4  21      268.88      250.82      8.93 o
  -2   4  21        1.77        4.16      2.82 o
  -1   4  21       68.21       56.85      4.66 o
   0   4  21       87.63      109.02      6.06 o
   1   4  21       36.22       33.94      4.53 o
   2   4  21        4.94        4.94      4.42 o
   3   4  21       39.64       70.15     15.33 o
  -4   5  21       16.40       18.21      3.97 o
  -3   5  21        3.70       -0.25      4.46 o
  -2   5  21       22.39       19.80      4.18 o
  -1   5  21        9.14       14.22      3.60 o
   0   5  21      360.46      382.84     10.72 o
   1   5  21        1.42        6.85      3.82 o
   2   5  21      149.17      163.02     14.65 o
  -2   6  21       48.93       55.41      7.48 o
  -1   6  21      139.00      187.69      8.09 o
   0   6  21       32.29       33.19      4.90 o
  -4   0  22      152.76      150.57      6.21 o
  -2   0  22       14.72       10.64      7.10 o
   0   0  22      839.10      898.27     41.92 o
   2   0  22      123.87      123.84      9.87 o
   4   0  22        0.01        2.71      5.82 o
  -5   1  22       28.87       29.53      5.63 o
  -4   1  22       62.46       62.71      4.37 o
  -3   1  22       25.86       22.70      2.53 o
  -2   1  22      121.89      116.04      5.29 o
  -1   1  22        4.26        3.36      2.66 o
   0   1  22       35.73       43.52      4.80 o
   1   1  22        2.04        4.10      2.61 o
   2   1  22      110.42      108.40      7.55 o
   3   1  22      337.50      354.76     13.43 o
   4   1  22        0.45       -2.63      4.55 o
  -5   2  22      102.42      107.06      9.92 o
  -4   2  22        7.85        8.99      4.20 o
  -3   2  22       11.34       11.70      2.39 o
  -2   2  22        0.26        3.26      2.45 o
  -1   2  22       17.49       21.38      3.42 o
   0   2  22      110.08      116.34      6.03 o
   1   2  22      190.29      178.58      6.57 o
   2   2  22      427.70      502.65     14.78 o
   3   2  22       41.05       38.00      6.27 o
   4   2  22        4.90        6.65      6.22 o
  -5   3  22       30.98       28.17      7.21 o
  -4   3  22        0.34       -3.50      2.34 o
  -3   3  22        8.06        8.36      2.59 o
  -2   3  22       75.56       76.31      4.60 o
  -1   3  22       63.22       65.98      4.79 o
   0   3  22        0.95        6.96      3.30 o
   1   3  22       35.57       37.57      6.12 o
   2   3  22       20.23       25.58      7.41 o
   3   3  22       72.03       70.75      7.86 o
  -4   4  22       52.20       44.35      3.62 o
  -3   4  22       60.31       65.65      4.65 o
  -2   4  22       82.38       86.94      5.13 o
  -1   4  22        5.17        2.14      3.23 o
   0   4  22       19.20       22.17      4.23 o
   1   4  22       34.61       35.29      4.65 o
   2   4  22       10.42       11.09      4.91 o
  -2   5  22       12.82        7.73      3.87 o
  -1   5  22       68.85       69.67      7.48 o
   0   5  22       74.43       71.93      5.72 o
   1   5  22       37.23       42.28      7.47 o
  -5   0  23       48.12       49.40      4.13 o
  -3   0  23      198.13      198.89      7.89 o
  -1   0  23        2.06        1.91      3.82 o
   1   0  23       26.05       45.40      6.53 o
   3   0  23        0.30       -1.35      7.44 o
  -4   1  23       55.41       61.04      3.22 o
  -3   1  23        0.16        0.65      2.28 o
  -2   1  23       69.54       73.48      4.29 o
  -1   1  23       86.10       94.36      5.89 o
   0   1  23        8.66        9.33      3.34 o
   1   1  23        1.13        8.60      3.51 o
   2   1  23       11.43       18.62      5.84 o
   3   1  23        5.02        6.28      6.03 o
  -4   2  23      130.67      108.76      4.04 o
  -3   2  23      102.24      106.84      4.63 o
  -2   2  23       27.06       28.78      3.38 o
  -1   2  23       62.42       61.29      4.66 o
   0   2  23       14.75        7.89      3.39 o
   1   2  23       24.44       29.88      5.00 o
   2   2  23       50.92       49.33      5.96 o
   3   2  23       37.39       30.32      7.19 o
  -3   3  23        2.74        4.15      2.55 o
  -2   3  23       36.76       37.60      4.67 o
  -1   3  23      312.08      318.87      8.92 o
   0   3  23       15.94       16.81      3.85 o
   1   3  23      152.78      187.12      7.83 o
   2   3  23        2.97        2.42      4.46 o
  -2   4  23        6.64        8.98      4.39 o
  -1   4  23       94.41      100.12      6.84 o
   0   4  23       31.84       36.87      5.27 o
   1   4  23       39.15       51.19      5.38 o
  -2   0  24       44.24       29.85      6.65 o
   0   0  24       36.61       32.20      5.90 o
   2   0  24      131.70      155.30     16.45 o
  -3   1  24       20.21       24.80      2.99 o
  -2   1  24       11.16       15.14      3.01 o
  -1   1  24      251.67      248.01     11.03 o
   0   1  24        7.61       10.01      3.47 o
   1   1  24       42.94       44.16      5.59 o
   2   1  24       15.10       19.26      6.44 o
  -3   2  24       12.67       19.64      2.97 o
  -2   2  24        0.64        1.01      2.71 o
  -1   2  24       36.68       40.32      4.23 o
   0   2  24        7.40        2.88      3.39 o
   1   2  24        1.35        1.22      5.12 o
  -2   3  24       23.28       31.92      6.15 o
  -1   3  24       14.62       22.99      3.93 o
   0   3  24       62.52       80.76      6.60 o
  -1   0  25      301.76      298.80     12.03 o
 
